# Supplementary material for: Lactobacillus acidophilus Attenuates Salmonella-Induced Stress of Epithelial Cells by Modulating Tight-Junction Genes and Cytokine Responses
Source: Front Microbiol. 2018 Jul 2;9:1439. doi: 10.3389/fmicb.2018.01439 (PMC6036613; doi:10.3389/fmicb.2018.01439)
Supplement: DATA SHEET S1 — Differentially regulated Caco-2 genes upon exposure to long chain inulin (lcITF), and the lactobacilli strains W37, W56 and W63. [file Data_Sheet_1.XLSX]

## Sheet: lcITF
Entrez ID	gene name	Mean FC: TEX-Control	Limma regularised paired t-test lcITF-control: raw p-value	Limma regularised paired t-test lcITF-control: FDR p-value
4729	NDUFV2	-1.56453	0.000918585	0.999994
6130	RPL7A	-1.38301	0.0358084	0.999994
100033420	SNORD116-8	-1.29611	0.00137866	0.999994
677772	SCARNA6	-1.285	0.0236322	0.999994
8356	HIST1H3J	-1.27578	0.0405903	0.999994
100033425	SNORD116-13	-1.27541	0.00916672	0.999994
80024	SLC8B1	-1.26311	0.0014997	0.999994
8355	HIST1H3G	-1.25384	0.0153583	0.999994
80328	ULBP2	-1.24182	0.032003	0.999994
10651	MTX2	-1.23924	0.0198004	0.999994
3921	RPSA	-1.23846	0.0386621	0.999994
8334	HIST1H2AC	-1.23511	0.0270839	0.999994
677808	SNORA23	-1.23395	0.0214975	0.999994
7678	ZNF124	-1.23232	0.0347286	0.999994
440423	SUZ12P1	-1.23189	0.0466975	0.999994
5716	PSMD10	-1.23124	0.0117711	0.999994
11062	DUS4L	-1.22631	0.0268134	0.999994
100033416	SNORD116-4	-1.22522	0.0304742	0.999994
342909	ZNF284	-1.22098	0.0284164	0.999994
255919	CNEP1R1	-1.21977	0.00548566	0.999994
100033432	SNORD116-21	-1.21967	0.010696	0.999994
9442	MED27	-1.21662	0.0384472	0.999994
692073	SNORA16A	-1.2149	0.022954	0.999994
92106	OXNAD1	-1.21357	0.00602987	0.999994
85236	HIST1H2BK	-1.20366	0.044779	0.999994
83460	EMC6	-1.20298	0.0326433	0.999994
317772	HIST2H2AB	-1.20285	0.0180293	0.999994
5533	PPP3CC	-1.20272	0.00939907	0.999994
6157	RPL27A	-1.20242	0.0479077	0.999994
6271	S100A1	-1.20214	0.0373652	0.999994
26780	SNORA68	-1.19791	0.0349016	0.999994
337867	UBAC2	-1.19274	0.00751979	0.999994
677826	SNORA45	-1.19048	0.0172178	0.999994
4312	MMP1	-1.18578	0.0222432	0.999994
5810	RAD1	-1.1851	0.0207092	0.999994
8969	HIST1H2AG	-1.18397	0.0383227	0.999994
6905	TBCE	-1.18387	0.0119375	0.999994
51316	PLAC8	-1.18377	0.00592709	0.999994
51075	TMX2	-1.18088	0.0486409	0.999994
2498	FTH1P3	-1.1805	0.0481536	0.999994
219736	STOX1	-1.17844	0.0311303	0.999994
57446	NDRG3	-1.17495	0.0181621	0.999994
2029	ENSA	-1.17447	0.0168523	0.999994
85395	FAM207A	-1.17365	0.0346871	0.999994
58488	PCTP	-1.17225	0.0157588	0.999994
995	CDC25C	-1.17188	0.0420198	0.999994
3301	DNAJA1	-1.17005	0.0438286	0.999994
23557	SNAPIN	-1.16874	0.0301308	0.999994
55633	TBC1D22B	-1.16645	0.0326772	0.999994
129563	DIS3L2	-1.16483	0.036167	0.999994
10921	RNPS1	-1.16343	0.0356157	0.999994
654319	SNORA5A	-1.16188	0.0169899	0.999994
549	AUH	-1.16178	0.0436012	0.999994
26777	SNORA71A	-1.16117	0.0138239	0.999994
677777	SCARNA12	-1.16053	0.030941	0.999994
55655	NLRP2	-1.15879	0.0227722	0.999994
10455	ECI2	-1.15627	0.026007	0.999994
284325	C19orf54	-1.1558	0.0198362	0.999994
6392	SDHD	-1.15421	0.0460319	0.999994
6390	SDHB	-1.15199	0.0202101	0.999994
788	SLC25A20	-1.15134	0.0346456	0.999994
11321	GPN1	-1.15117	0.0269542	0.999994
150368	FAM109B	-1.15083	0.0397354	0.999994
81562	LMAN2L	-1.14785	0.0403928	0.999994
9837	GINS1	-1.1478	0.022307	0.999994
5001	ORC5	-1.14761	0.0381756	0.999994
3611	ILK	-1.14718	0.0355043	0.999994
10016	PDCD6	-1.14663	0.0394329	0.999994
195827	AAED1	-1.14539	0.0287759	0.999994
10544	PROCR	-1.14168	0.0444314	0.999994
22800	RRAS2	-1.13976	0.0231507	0.999994
81873	ARPC5L	-1.13654	0.0495328	0.999994
10233	LRRC23	-1.13508	0.0444947	0.999994
1975	EIF4B	-1.13435	0.0493327	0.999994
387841	RPL13AP20	-1.13318	0.0432342	0.999994
5423	POLB	-1.13188	0.0216775	0.999994
3836	KPNA1	-1.13052	0.0403772	0.999994
677840	SNORA71D	-1.12871	0.036321	0.999994
90293	KLHL13	-1.12761	0.0411983	0.999994
93517	SDR42E1	-1.12621	0.0493037	0.999994
51340	CRNKL1	-1.12612	0.0382409	0.999994
8833	GMPS	-1.12611	0.0254838	0.999994
79004	CUEDC2	-1.12536	0.0382247	0.999994
57504	MTA3	-1.12439	0.0280937	0.999994
8611	PPAP2A	-1.12351	0.0256791	0.999994
6610	SMPD2	-1.12172	0.046848	0.999994
1265	CNN2	-1.12137	0.0408036	0.999994
23479	ISCU	-1.12041	0.041729	0.999994
23673	STX12	-1.11966	0.0450389	0.999994
55845	BRK1	-1.11701	0.0274412	0.999994
5701	PSMC2	-1.1165	0.0380739	0.999994
158293	FAM120AOS	-1.11345	0.0475794	0.999994
3455	IFNAR2	-1.11336	0.0400251	0.999994
23382	AHCYL2	-1.11143	0.0342992	0.999994
824	CAPN2	-1.11106	0.0466014	0.999994
84923	FAM104A	-1.11029	0.0469325	0.999994
10903	MTMR11	1.10343	0.0481948	0.999994
8322	FZD4	1.10798	0.0390972	0.999994
9026	HIP1R	1.10989	0.0424109	0.999994
51279	C1RL	1.11375	0.0473515	0.999994
26053	AUTS2	1.12615	0.0423989	0.999994
129685	TAF8	1.12829	0.0256626	0.999994
8187	ZNF239	1.13232	0.0349117	0.999994
3831	KLC1	1.13473	0.036149	0.999994
2043	EPHA4	1.1355	0.0418084	0.999994
28971	AAMDC	1.13693	0.0453984	0.999994
92370	ACPL2	1.13709	0.0360702	0.999994
11099	PTPN21	1.13796	0.0257692	0.999994
118429	ANTXR2	1.13828	0.0442578	0.999994
129285	PPP1R21	1.13922	0.0398053	0.999994
23412	COMMD3	1.14277	0.0350139	0.999994
6898	TAT	1.14492	0.0323577	0.999994
5826	ABCD4	1.14515	0.0248932	0.999994
2887	GRB10	1.14596	0.0159112	0.999994
80168	MOGAT2	1.14626	0.0243811	0.999994
51299	NRN1	1.14747	0.0252486	0.999994
3321	IGSF3	1.14897	0.035962	0.999994
10961	ERP29	1.16004	0.0477394	0.999994
51385	ZNF589	1.16388	0.0421103	0.999994
81669	CCNL2	1.16773	0.0172119	0.999994
283970	PDXDC2P	1.17364	0.0256618	0.999994
2697	GJA1	1.17454	0.0307438	0.999994
55230	USP40	1.17798	0.0227968	0.999994
93432	LOC93432	1.19797	0.0410975	0.999994
100132288	TEKT4P2	1.21324	0.0041649	0.999994
24137	KIF4A	1.21612	0.0143563	0.999994
728642	CDK11A	1.26596	0.0220618	0.999994
440270	GOLGA8B	1.48277	0.0353309	0.999994

## Sheet: LcW56
Entrez ID	gene name	Mean FC: LaW56-control	Limma regularised paired t-test LaW56-control: raw p-value	Limma regularised paired t-test LaW56-control: FDR p-value
29798	C2orf27A	-1.70206	0.0106929	0.999951
1469	CST1	-1.5903	0.000629507	0.999951
6637	SNRPG	-1.50778	0.0018251	0.999951
11011	TLK2	-1.49323	0.0044771	0.999951
100130742	LRRC69	-1.45832	0.00300418	0.999951
10239	AP3S2	-1.41772	0.034849	0.999951
57461	ISY1	-1.35151	0.0294543	0.999951
7013	TERF1	-1.30592	0.0192428	0.999951
2923	PDIA3	-1.29777	0.00399665	0.999951
100033433	SNORD116-22	-1.29185	0.00541088	0.999951
5089	PBX2	-1.26757	0.0252338	0.999951
5387	PMS2P3	-1.25316	0.0220108	0.999951
145165	ST13P4	-1.25286	0.0287274	0.999951
51540	SCLY	-1.25186	0.0117059	0.999951
445328	ARHGEF35	-1.22823	0.0185284	0.999951
440050	KRTAP5-7	-1.22572	0.0111898	0.999951
56996	SLC12A9	-1.22141	0.0139058	0.999951
285440	CYP4V2	-1.21982	0.013763	0.999951
144983	HNRNPA1L2	-1.21945	0.0247117	0.999951
1586	CYP17A1	-1.21552	0.0498266	0.999951
119392	SFR1	-1.21495	0.0252225	0.999951
6083	SNORD21	-1.20572	0.025158	0.999951
84342	COG8	-1.20395	0.0384805	0.999951
26872	STEAP1	-1.20357	0.0421516	0.999951
6880	TAF9	-1.20021	0.0155829	0.999951
92283	ZNF461	-1.19441	0.0387087	0.999951
401207	C5orf63	-1.19425	0.0247403	0.999951
26589	MRPL46	-1.19081	0.0269839	0.999951
145173	B3GALTL	-1.19072	0.0235536	0.999951
51163	DBR1	-1.19072	0.0388452	0.999951
10597	TRAPPC2P1	-1.18942	0.0378103	0.999951
29071	C1GALT1C1	-1.1876	0.0253161	0.999951
283422	C12orf36	-1.18587	0.0336486	0.999951
9304	SNORD22	-1.17977	0.0404313	0.999951
387695	C10orf99	-1.17821	0.0296105	0.999951
7417	VDAC2	-1.17661	0.0461126	0.999951
81554	WBSCR16	-1.17485	0.0372986	0.999951
10179	RBM7	-1.17429	0.0495422	0.999951
56122	PCDHB14	-1.16889	0.0432304	0.999951
283578	TMED8	-1.16533	0.0331917	0.999951
2746	GLUD1	-1.16411	0.0319781	0.999951
22841	RAB11FIP2	-1.16289	0.0425935	0.999951
7363	UGT2B4	-1.15933	0.0313381	0.999951
144577	C12orf66	-1.15932	0.0350361	0.999951
91574	C12orf65	-1.15667	0.0356535	0.999951
2969	GTF2I	-1.15604	0.0496685	0.999951
2690	GHR	-1.15385	0.0452491	0.999951
51501	C11orf73	-1.15365	0.0368872	0.999951
23683	PRKD3	-1.1484	0.0493633	0.999951
84520	C14orf142	-1.14677	0.0479125	0.999951
147184	TMEM99	-1.14075	0.0495171	0.999951
54469	ZFAND6	-1.13755	0.0469873	0.999951
10486	CAP2	-1.1364	0.0488963	0.999951
79850	FAM57A	1.14564	0.0487518	0.999951
54103	GSAP	1.14956	0.0474838	0.999951
3918	LAMC2	1.1524	0.0499615	0.999951
57820	CCNB1IP1	1.15259	0.048287	0.999951
7804	LRP8	1.15322	0.0419245	0.999951
7066	THPO	1.15819	0.0383039	0.999951
641371	ACOT1	1.16011	0.0385328	0.999951
84765	ZNF577	1.16788	0.0492734	0.999951
143884	CWF19L2	1.16889	0.0437118	0.999951
84725	PLEKHA8	1.17303	0.0321425	0.999951
5229	PGGT1B	1.17395	0.0437152	0.999951
196294	IMMP1L	1.17452	0.0454092	0.999951
56907	SPIRE1	1.17653	0.0489721	0.999951
644815	FAM83G	1.17761	0.0402612	0.999951
301	ANXA1	1.17918	0.0299615	0.999951
633	BGN	1.18408	0.0269094	0.999951
100033414	SNORD116-2	1.18471	0.0354893	0.999951
219790	RTKN2	1.18546	0.0250574	0.999951
93129	ORAI3	1.18772	0.0320987	0.999951
51251	NT5C3A	1.19057	0.0407981	0.999951
727	C5	1.19083	0.0301122	0.999951
6035	RNASE1	1.19181	0.0263877	0.999951
286256	LCN12	1.19253	0.0223305	0.999951
79005	SCNM1	1.19652	0.0264848	0.999951
3097	HIVEP2	1.20532	0.0457254	0.999951
960	CD44	1.20692	0.0262213	0.999951
55205	ZNF532	1.20843	0.0264154	0.999951
1950	EGF	1.2097	0.029979	0.999951
84960	KIAA1984	1.20973	0.0299306	0.999951
6337	SCNN1A	1.21201	0.0215839	0.999951
23431	AP4E1	1.21505	0.0148526	0.999951
26585	GREM1	1.21736	0.0160831	0.999951
11031	RAB31	1.2179	0.0102132	0.999951
54546	RNF186	1.2198	0.016058	0.999951
2669	GEM	1.22056	0.0416111	0.999951
406948	MIR15A	1.2239	0.0479228	0.999951
79444	BIRC7	1.22597	0.0252323	0.999951
139728	PNCK	1.2366	0.00525223	0.999951
54206	ERRFI1	1.23721	0.00634953	0.999951
283106	CSNK2A3	1.24599	0.0070473	0.999951
130733	TMEM178A	1.24747	0.0399827	0.999951
2012	EMP1	1.2477	0.0064896	0.999951
158160	HSD17B7P2	1.25614	0.0240683	0.999951
388677	NOTCH2NL	1.25646	0.0147005	0.999951
6678	SPARC	1.38177	0.00272619	0.999951

## Sheet: LbW63
Entrez ID	gene name	Mean FC: LaW63-control	Limma regularised paired t-test LaW63-control: raw p-value	Limma regularised paired t-test LaW63-control: FDR p-value
29798	C2orf27A	-1.45227	0.0466461	0.999932
648	BMI1	-1.403	0.00200039	0.999932
2923	PDIA3	-1.37141	0.00137771	0.999932
6044	SNORA62	-1.37105	0.0321478	0.999932
51710	ZNF44	-1.33566	0.000914541	0.999932
51025	PAM16	-1.32731	0.0376853	0.999932
100130742	LRRC69	-1.29803	0.0184301	0.999932
6637	SNRPG	-1.27521	0.024319	0.999932
445328	ARHGEF35	-1.24016	0.015126	0.999932
64431	ACTR6	-1.23682	0.0469054	0.999932
10748	KLRAP1	-1.23287	0.0294963	0.999932
171425	CLYBL	-1.22498	0.0348876	0.999932
1469	CST1	-1.21862	0.0430885	0.999932
729991	MEF2BNB	-1.21531	0.0342539	0.999932
3698	ITIH2	-1.2126	0.0362596	0.999932
10135	NAMPT	-1.21137	0.0454295	0.999932
25801	GCA	-1.20954	0.018679	0.999932
10179	RBM7	-1.20678	0.0274015	0.999932
8609	KLF7	-1.20642	0.0374411	0.999932
1371	CPOX	-1.20447	0.044049	0.999932
56122	PCDHB14	-1.20444	0.0216723	0.999932
26769	SNORD81	-1.19933	0.016063	0.999932
9298	SNORD31	-1.19661	0.0221014	0.999932
9304	SNORD22	-1.19463	0.0305915	0.999932
2649	NR6A1	-1.1933	0.0269131	0.999932
619571	SNORD96A	-1.18793	0.0461231	0.999932
11328	FKBP9	-1.18683	0.0291484	0.999932
79600	TCTN1	-1.18677	0.0363869	0.999932
2054	STX2	-1.18152	0.0219264	0.999932
4485	MST1	-1.18091	0.0249363	0.999932
81554	WBSCR16	-1.18074	0.0331884	0.999932
79966	SCD5	-1.18054	0.0252917	0.999932
7718	ZNF165	-1.18019	0.0213922	0.999932
64425	POLR1E	-1.17517	0.0389549	0.999932
9790	BMS1	-1.17188	0.0283851	0.999932
6617	SNAPC1	-1.16441	0.0261533	0.999932
729967	MORN2	-1.16206	0.0360011	0.999932
2243	FGA	-1.16089	0.0371503	0.999932
4153	MBL2	-1.16026	0.0325214	0.999932
55862	ECHDC1	-1.16025	0.0495607	0.999932
64852	TUT1	-1.15513	0.0317754	0.999932
23658	LSM5	-1.15343	0.0469378	0.999932
29882	ANAPC2	-1.14908	0.0454061	0.999932
139728	PNCK	1.13637	0.0482178	0.999932
30815	ST6GALNAC6	1.13724	0.0480286	0.999932
649446	DLGAP1-AS1	1.14516	0.0436723	0.999932
5924	RASGRF2	1.15224	0.0492462	0.999932
51454	GULP1	1.16235	0.0492166	0.999932
389384	C6orf222	1.16246	0.0444382	0.999932
5152	PDE9A	1.16295	0.0462305	0.999932
5270	SERPINE2	1.16459	0.043002	0.999932
151525	WDSUB1	1.16544	0.036974	0.999932
57684	ZBTB26	1.16635	0.0331286	0.999932
56478	EIF4ENIF1	1.16722	0.049313	0.999932
29923	HILPDA	1.16802	0.0324534	0.999932
7107	GPR137B	1.16995	0.0344611	0.999932
55205	ZNF532	1.17723	0.0466078	0.999932
55170	PRMT6	1.18646	0.0293316	0.999932
55048	VPS37C	1.18868	0.0480098	0.999932
283106	CSNK2A3	1.18931	0.021158	0.999932
51251	NT5C3A	1.19026	0.0410201	0.999932
124995	MRPL10	1.19035	0.0235533	0.999932
353322	ANKRD37	1.19371	0.0414192	0.999932
10797	MTHFD2	1.19638	0.0136714	0.999932
23657	SLC7A11	1.19906	0.0144644	0.999932
26353	HSPB8	1.19928	0.0199363	0.999932
79669	C3orf52	1.19952	0.0191162	0.999932
100033414	SNORD116-2	1.20093	0.0261761	0.999932
100033416	SNORD116-4	1.20557	0.027679	0.999932
641371	ACOT1	1.20635	0.0146762	0.999932
160428	ALDH1L2	1.20857	0.012146	0.999932
1958	EGR1	1.20899	0.0304955	0.999932
406997	MIR215	1.2112	0.0225124	0.999932
54546	RNF186	1.21325	0.0181247	0.999932
286256	LCN12	1.21397	0.0146731	0.999932
27316	RBMX	1.21491	0.0155323	0.999932
9518	GDF15	1.21633	0.0187336	0.999932
1839	HBEGF	1.21878	0.0420475	0.999932
692197	SNORD77	1.22469	0.0238359	0.999932
5920	RARRES3	1.22559	0.0101559	0.999932
54206	ERRFI1	1.2318	0.00704927	0.999932
2669	GEM	1.23619	0.0329346	0.999932
54541	DDIT4	1.24789	0.0313951	0.999932
3604	TNFRSF9	1.27098	0.0401202	0.999932
144245	ALG10B	1.27546	0.00507432	0.999932
2207	FCER1G	1.28064	0.0283829	0.999932
5329	PLAUR	1.29908	0.0184377	0.999932
440	ASNS	1.30295	0.00594073	0.999932
100033418	SNORD116-6	1.31639	0.0486014	0.999932
387036	GUSBP2	1.31789	0.0223827	0.999932
79094	CHAC1	1.5322	0.00895113	0.999932
4501	MT1X	1.69416	0.0308095	0.999932

## Sheet: LaW37
Entrez ID	gene name	Mean FC: LaW37-control	Limma regularised paired t-test LaW37-control: raw p-value	Limma regularised paired t-test LaW37-control: FDR p-value
51471	NAT8B	-2.37605	3.80551e-05	0.0153114
6999	TDO2	-2.25776	0.000174083	0.0282124
9027	NAT8	-2.20707	0.000181098	0.0287932
9836	LCMT2	-2.00123	2.02144e-05	0.0117214
57727	NCOA5	-1.95512	5.0582e-06	0.00767096
730102	LOC730102	-1.89263	0.00343437	0.0776958
2630	GBAP1	-1.83179	6.28198e-05	0.0197374
57103	C12orf5	-1.8291	2.01024e-05	0.0117214
23212	RRS1	-1.79472	0.000620319	0.0422547
8356	HIST1H3J	-1.78731	1.24852e-05	0.0107269
5068	REG3A	-1.77853	0.00424194	0.0843626
23590	PDSS1	-1.74717	3.3889e-05	0.0139192
79094	CHAC1	-1.7029	0.00285758	0.0728466
8342	HIST1H2BM	-1.70036	7.42238e-05	0.0209046
84622	ZNF594	-1.69555	0.00829945	0.111536
10528	NOP56	-1.68829	4.61042e-05	0.0172958
79711	IPO4	-1.66644	0.0001373	0.0265379
171568	POLR3H	-1.66362	8.63812e-05	0.021557
27340	UTP20	-1.65551	3.36022e-05	0.0139192
4234	METTL1	-1.65548	0.000125362	0.0257415
55027	HEATR3	-1.6367	3.18366e-05	0.0136684
1983	EIF5	-1.63571	5.56162e-05	0.0188089
6419	SETMAR	-1.63514	0.000228518	0.0309708
114034	TOE1	-1.60621	0.00052313	0.0390394
22845	DOLK	-1.60408	0.000157211	0.0282124
129831	RBM45	-1.6006	0.000383349	0.035249
4830	NME1	-1.60039	0.00153357	0.0601078
10813	UTP14A	-1.5924	0.000159478	0.0282124
55794	DDX28	-1.58335	0.00110371	0.0518085
4144	MAT2A	-1.57973	7.25003e-05	0.0207151
55272	IMP3	-1.57426	0.000602894	0.0416808
100129583	FAM47E	-1.5718	0.0060406	0.0978557
401409	RAB19	-1.56511	0.0015649	0.0606359
51524	TMEM138	-1.56226	0.00046884	0.0387002
284098	PIGW	-1.56011	0.000293153	0.0324691
79031	PDCL3	-1.55751	0.0001611	0.0282124
3034	HAL	-1.55718	0.000507917	0.0388255
51306	FAM13B	-1.55296	0.000450677	0.0379975
2342	FNTB	-1.55138	0.00444525	0.0859008
51367	POP5	-1.55063	7.0418e-05	0.020416
127	ADH4	-1.54742	0.000174093	0.0282124
81831	NETO2	-1.54701	0.00012958	0.0257415
79183	TTPAL	-1.54336	0.00019802	0.0295755
140831	ZSWIM3	-1.54028	0.000115855	0.0257415
8260	NAA10	-1.53765	0.000134466	0.0262474
55238	SLC38A7	-1.536	0.000119491	0.0257415
6723	SRM	-1.53293	8.50736e-05	0.021557
4337	MOCS1	-1.52862	0.000678607	0.044088
54555	DDX49	-1.52593	0.000240156	0.031282
56931	DUS3L	-1.52467	0.000203142	0.0300146
54962	TIPIN	-1.52321	0.00290384	0.0733025
8187	ZNF239	-1.52064	0.000484934	0.0387212
7978	MTERF	-1.52052	0.00242311	0.0694331
64757	MARC1	-1.51982	0.000126697	0.0257415
54677	CROT	-1.51508	0.00168914	0.0630708
27148	STK36	-1.51212	0.00322397	0.0768568
65260	SELRC1	-1.511	0.000412056	0.0369258
26519	TIMM10	-1.50974	0.000162183	0.0282124
54332	GDAP1	-1.50951	0.000614436	0.0420611
8332	HIST1H2AL	-1.50936	0.00194172	0.0653254
389538	MGC72080	-1.50846	0.00418163	0.0842661
84172	POLR1B	-1.50793	0.00033423	0.0337436
8357	HIST1H3H	-1.50618	0.00130454	0.0566498
285315	C3orf33	-1.5038	0.000629536	0.0423325
124961	ZFP3	-1.50271	0.00043008	0.0378822
9816	URB2	-1.50191	0.0107438	0.12439
55089	SLC38A4	-1.50029	0.0008316	0.0471841
7965	AIMP2	-1.49605	0.000306397	0.0328789
25855	BRMS1	-1.49593	0.000447164	0.0379975
65082	VPS33A	-1.49451	0.000375985	0.0348007
7584	ZNF35	-1.49289	0.000518763	0.0390359
24144	TFIP11	-1.48874	0.000440082	0.0379975
79080	CCDC86	-1.48873	0.00104979	0.0508517
8366	HIST1H4B	-1.48794	0.000404613	0.0365915
648	BMI1	-1.4875	0.000793357	0.0460637
56662	VTRNA1-3	-1.48467	0.00133321	0.0567879
1497	CTNS	-1.47753	0.000339268	0.0339166
25939	SAMHD1	-1.47666	0.00347019	0.0778746
374393	FAM111B	-1.47373	0.00143098	0.0584093
25974	MMACHC	-1.47296	0.000767533	0.0451699
10445	MCRS1	-1.47256	0.000231166	0.0309708
9136	RRP9	-1.47117	0.000247581	0.031282
26589	MRPL46	-1.47096	0.000431796	0.0378822
79896	THNSL1	-1.47071	0.000794403	0.0460637
124637	CYB5D1	-1.46992	0.000319801	0.0328789
387695	C10orf99	-1.46965	0.000342579	0.0339166
220992	ZNF485	-1.46815	0.00137052	0.0571243
1478	CSTF2	-1.46793	0.00148663	0.0593299
57192	MCOLN1	-1.46447	0.00025904	0.031282
51540	SCLY	-1.46286	0.00068065	0.044088
54943	DNAJC28	-1.45872	0.000211395	0.0302004
6231	RPS26	-1.45856	0.000807192	0.0465315
254887	ZDHHC23	-1.45733	0.00074409	0.045093
54487	DGCR8	-1.45591	0.0036796	0.0796304
10799	RPP40	-1.45566	0.000443472	0.0379975
152579	SCFD2	-1.4551	0.000502799	0.0388255
339175	METTL2A	-1.45405	0.00202584	0.0660378
617	BCS1L	-1.45335	0.000300645	0.032747
284942	RPL23AP82	-1.45262	0.0470458	0.243289
10629	TAF6L	-1.45241	0.00375316	0.0803842
79594	MUL1	-1.45216	0.000752519	0.045093
150967	PKI55	-1.45151	0.00112671	0.0527626
4839	NOP2	-1.45133	0.000244335	0.031282
2203	FBP1	-1.45106	0.0065456	0.100462
56893	UBQLN4	-1.45058	0.0203857	0.164249
7748	ZNF195	-1.4491	0.00027616	0.0316988
10452	TOMM40	-1.44882	0.000604651	0.0416808
1802	DPH2	-1.44866	0.000281135	0.0318324
58477	SRPRB	-1.44853	0.000524749	0.0390394
27304	MOCS3	-1.44728	0.00247469	0.0694331
6421	SFPQ	-1.4471	0.000283075	0.0318324
134145	FAM173B	-1.44508	0.00945188	0.117567
54512	EXOSC4	-1.44407	0.000246174	0.031282
283212	KLHL35	-1.44324	0.000521417	0.0390394
64963	MRPS11	-1.44202	0.000265994	0.0315908
8225	GTPBP6	-1.44201	0.00673196	0.101292
7627	ZNF75A	-1.44177	0.000340646	0.0339166
348654	GEN1	-1.44163	0.00165508	0.0625345
7727	ZNF174	-1.44148	0.000930207	0.0489041
115752	DIS3L	-1.4409	0.000257736	0.031282
9941	EXOG	-1.43819	0.000571255	0.0408037
84769	MPV17L2	-1.43734	0.0010231	0.0502567
730130	TMEM229A	-1.43678	0.0366199	0.216415
9738	CCP110	-1.43555	0.00434218	0.0851064
54982	CLN6	-1.43553	0.00149835	0.0595565
84520	C14orf142	-1.43476	0.000369748	0.0346995
8351	HIST1H3D	-1.43437	0.00125681	0.0559324
65263	PYCRL	-1.43421	0.00136284	0.0569244
136051	ZNF786	-1.43301	0.00070874	0.0442632
1874	E2F4	-1.43255	0.000514569	0.0390182
80896	NPL	-1.43202	0.00102072	0.0502567
78996	C7orf49	-1.43006	0.000860031	0.0476188
51659	GINS2	-1.42988	0.000886757	0.048294
57380	MRS2	-1.42813	0.000848933	0.0472789
58496	LY6G5B	-1.42762	0.000485971	0.0387212
2521	FUS	-1.42695	0.000360047	0.0346995
56996	SLC12A9	-1.42651	0.000639686	0.0424627
29083	GTPBP8	-1.42541	0.00201716	0.0660378
7264	TSTA3	-1.42478	0.000783771	0.0458518
56052	ALG1	-1.42468	0.000580389	0.0408664
65083	NOL6	-1.42446	0.00135705	0.0569244
96764	TGS1	-1.42443	0.00149167	0.0594105
5382	PMS2P4	-1.42374	0.0223388	0.170716
57673	BEND3	-1.42272	0.0039608	0.0823723
3145	HMBS	-1.42116	0.00206116	0.0662347
55343	SLC35C1	-1.421	0.0036629	0.0795308
79072	FASTKD3	-1.41989	0.00133745	0.0567879
6573	SLC19A1	-1.41829	0.00056009	0.040732
84864	MINA	-1.41826	0.000369703	0.0346995
79622	SNRNP25	-1.41753	0.0249834	0.178754
6157	RPL27A	-1.41745	0.00546182	0.0937161
3009	HIST1H1B	-1.41704	0.00959383	0.118362
64789	EXO5	-1.41654	0.0274417	0.187072
79707	NOL9	-1.4161	0.000760183	0.045093
201232	SLC16A13	-1.41458	0.00213186	0.0673499
196483	FAM86A	-1.41315	0.00198093	0.0656369
705	BYSL	-1.41313	0.000760893	0.045093
11068	CYB561D2	-1.41242	0.005006	0.0894772
79077	DCTPP1	-1.41193	0.000864698	0.0476188
387787	LIPT2	-1.41159	0.00110266	0.0518085
90135	BTBD6	-1.40943	0.0104555	0.122922
27349	MCAT	-1.40829	0.000627446	0.0423325
55226	NAT10	-1.40575	0.000469474	0.0387002
2237	FEN1	-1.40558	0.00105683	0.0510672
84190	METTL25	-1.40486	0.0131184	0.136768
2395	FXN	-1.40422	0.00333527	0.0774768
56848	SPHK2	-1.40413	0.000592886	0.041303
84942	WDR73	-1.40376	0.000747146	0.045093
203069	R3HCC1	-1.40357	0.000432335	0.0378822
387496	RASL11A	-1.40324	0.000491012	0.0387212
51163	DBR1	-1.40292	0.00163606	0.0625097
92935	MARS2	-1.40208	0.000845977	0.0472527
84912	SLC35B4	-1.40181	0.00793192	0.108415
10061	ABCF2	-1.4015	0.00357189	0.0783313
6835	SURF2	-1.40065	0.0016431	0.0625345
93436	ARMC6	-1.39921	0.000666623	0.0439548
84975	MFSD5	-1.39903	0.000856461	0.0475637
441518	FAM127C	-1.39702	0.00312566	0.0755601
56890	MDM1	-1.39692	0.00303612	0.0749352
2639	GCDH	-1.39564	0.00053674	0.0394845
4238	MFAP3	-1.39455	0.000536325	0.0394845
79134	TMEM185B	-1.39441	0.000513751	0.0390182
10614	HEXIM1	-1.39192	0.000988936	0.0497145
4037	LRP3	-1.38894	0.000820331	0.0468777
128439	SNHG11	-1.38789	0.00612939	0.0984402
834	CASP1	-1.38707	0.00175967	0.0632376
56983	POGLUT1	-1.38644	0.00392485	0.0821427
8549	LGR5	-1.38546	0.00350847	0.0781286
79922	MRM1	-1.38535	0.00126602	0.0562151
7421	VDR	-1.38515	0.000757712	0.045093
10936	GPR75	-1.3846	0.0263942	0.182904
5893	RAD52	-1.38429	0.00122359	0.0552016
112487	DTD2	-1.38404	0.000881386	0.0481344
55181	SMG8	-1.38399	0.00676739	0.101614
402415	XKRX	-1.38397	0.00441617	0.0858626
7263	TST	-1.38286	0.00102476	0.0502567
10726	NUDC	-1.38279	0.00261192	0.0705396
56910	STARD7	-1.38275	0.00053521	0.0394845
8329	HIST1H2AI	-1.38245	0.0164347	0.15011
8336	HIST1H2AM	-1.38212	0.00856437	0.112489
23234	DNAJC9	-1.38147	0.00935235	0.11725
51490	C9orf114	-1.38113	0.00166209	0.0625345
117246	FTSJ3	-1.37934	0.00444863	0.0859008
11218	DDX20	-1.37887	0.00325398	0.0770627
51259	TMEM216	-1.37886	0.000846066	0.0472527
28988	DBNL	-1.3782	0.000567913	0.0408037
3698	ITIH2	-1.37796	0.00346655	0.0778746
1678	TIMM8A	-1.37761	0.000746496	0.045093
57647	DHX37	-1.37742	0.00107412	0.0514032
130	ADH6	-1.37731	0.00558709	0.0944159
57102	C12orf4	-1.37726	0.00219076	0.0683398
6044	SNORA62	-1.37636	0.0306487	0.198767
2326	FMO1	-1.37231	0.00896139	0.114358
57156	TMEM63C	-1.37222	0.0134863	0.138049
51530	ZC3HC1	-1.37191	0.00355342	0.0783313
55756	INTS9	-1.37055	0.00248914	0.0694331
4488	MSX2	-1.37015	0.00421756	0.0843626
57017	COQ9	-1.36944	0.000709654	0.0442632
57406	ABHD6	-1.36813	0.00114305	0.0530241
26268	FBXO9	-1.36776	0.000722231	0.0446357
9875	URB1	-1.36747	0.0119644	0.131262
157247	MGC27345	-1.36742	0.0109674	0.125564
7363	UGT2B4	-1.3668	0.000711714	0.0442632
10795	ZNF268	-1.3663	0.000637436	0.0424627
55929	DMAP1	-1.36429	0.00146714	0.0586706
375341	C3orf62	-1.36419	0.00495946	0.0890774
84081	NSRP1	-1.36413	0.00186309	0.0643273
63939	FAM217B	-1.36407	0.00141615	0.0582736
79866	BORA	-1.3639	0.00194502	0.0653254
80230	RUFY1	-1.36312	0.000735238	0.0450162
55324	ABCF3	-1.3621	0.00213942	0.0673781
339123	JMJD8	-1.36129	0.000905483	0.0485172
25885	POLR1A	-1.36124	0.00237912	0.0694331
115509	ZNF689	-1.36087	0.001152	0.0530645
54951	COMMD8	-1.35961	0.00539853	0.0929537
26155	NOC2L	-1.3591	0.000773626	0.045393
55686	MREG	-1.35897	0.00152458	0.0601078
13	AADAC	-1.35864	0.0151803	0.14514
79697	C14orf169	-1.35843	0.0021286	0.0673499
1503	CTPS1	-1.35829	0.00123634	0.0554262
83746	L3MBTL2	-1.35793	0.00152581	0.0601078
63892	THADA	-1.35594	0.000701149	0.0442632
54606	DDX56	-1.35573	0.000864186	0.0476188
140825	NEURL2	-1.3555	0.00144842	0.0585155
541578	CXorf40B	-1.35545	0.00351113	0.0781286
80304	C2orf44	-1.35523	0.000997937	0.0497145
8891	EIF2B3	-1.35474	0.000905621	0.0485172
10969	EBNA1BP2	-1.35278	0.0013573	0.0569244
121504	HIST4H4	-1.3527	0.00216692	0.0677034
80775	TMEM177	-1.35056	0.00158205	0.0610374
26781	SNORA67	-1.34919	0.00190791	0.0649644
573	BAG1	-1.34899	0.0161082	0.149376
7027	TFDP1	-1.34886	0.00156857	0.0606359
2328	FMO3	-1.34842	0.0200898	0.163328
54517	PUS7	-1.34837	0.00393001	0.0821635
64324	NSD1	-1.34828	0.0111558	0.126401
8800	PEX11A	-1.34703	0.00167448	0.0628806
92715	DPH7	-1.3463	0.0157748	0.147853
23154	NCDN	-1.34618	0.00137996	0.0572755
219	ALDH1B1	-1.34606	0.00175804	0.0632376
57019	CIAPIN1	-1.34538	0.0023614	0.0694331
10785	WDR4	-1.34529	0.00352317	0.0782199
9670	IPO13	-1.34516	0.00193634	0.0653254
5332	PLCB4	-1.34507	0.00293211	0.0735229
729967	MORN2	-1.34437	0.00133108	0.0567879
55703	POLR3B	-1.34436	0.0011577	0.0532027
26521	TIMM8B	-1.3441	0.00886202	0.113895
84924	ZNF566	-1.34405	0.00810126	0.109922
9790	BMS1	-1.34323	0.00130448	0.0566498
57335	ZNF286A	-1.34276	0.0313461	0.200711
64320	RNF25	-1.34265	0.0192983	0.160228
118980	SFXN2	-1.34219	0.0225085	0.171412
29904	EEF2K	-1.34205	0.00129174	0.0566498
54663	WDR74	-1.34171	0.00356824	0.0783313
29914	UBIAD1	-1.34094	0.00370454	0.0799944
400506	KNOP1	-1.34067	0.00535772	0.092734
124790	HEXIM2	-1.34056	0.0056625	0.094728
3419	IDH3A	-1.34019	0.00852356	0.112224
10590	SCGN	-1.33932	0.00330408	0.0772921
53407	STX18	-1.33923	0.00377378	0.0806069
11264	PXMP4	-1.33905	0.00201068	0.0660378
10482	NXF1	-1.33843	0.00171368	0.0632376
126526	C19orf47	-1.33829	0.00267471	0.0708741
116236	ABHD15	-1.33792	0.00561625	0.0944159
113174	SAAL1	-1.33758	0.00143505	0.0584547
63898	SH2D4A	-1.33735	0.00129659	0.0566498
55577	NAGK	-1.33711	0.00354446	0.0783079
388722	C1orf53	-1.33667	0.00125403	0.0559324
79654	HECTD3	-1.3355	0.00155256	0.0606359
55735	DNAJC11	-1.33512	0.00285032	0.0728065
7374	UNG	-1.33485	0.00768065	0.107401
4143	MAT1A	-1.33406	0.00258585	0.0701238
57404	CYP20A1	-1.33377	0.00116579	0.0533262
407975	MIR17HG	-1.33376	0.0184974	0.157067
2819	GPD1	-1.33366	0.00101699	0.0502567
4552	MTRR	-1.33347	0.00178487	0.0632376
23404	EXOSC2	-1.33342	0.00092023	0.0486413
84335	AKT1S1	-1.33318	0.00240401	0.0694331
59307	SIGIRR	-1.33296	0.00350611	0.0781286
5001	ORC5	-1.33274	0.00165853	0.0625345
64792	RABL5	-1.33231	0.0034916	0.0780103
6895	TARBP2	-1.3316	0.00249883	0.0694331
80746	TSEN2	-1.3316	0.00587344	0.0965762
9298	SNORD31	-1.33055	0.00224456	0.0690205
51585	PCF11	-1.33009	0.00246889	0.0694331
56652	C10orf2	-1.32997	0.0161267	0.149393
55672	NBPF1	-1.32955	0.00131681	0.0567879
6637	SNRPG	-1.32925	0.012175	0.132206
1841	DTYMK	-1.32901	0.00132966	0.0567879
63926	ANKEF1	-1.32887	0.0197197	0.161787
51106	TFB1M	-1.32849	0.00819269	0.110651
28976	ACAD9	-1.32837	0.00118827	0.0541034
5395	PMS2	-1.32781	0.00167954	0.062951
337875	HIST2H2BA	-1.32757	0.0125109	0.133832
202018	TAPT1	-1.3275	0.00910793	0.115416
5193	PEX12	-1.32724	0.00793519	0.108415
10919	EHMT2	-1.32703	0.00638497	0.0995883
83480	PUS3	-1.32679	0.0356632	0.213514
26119	LDLRAP1	-1.32673	0.0109665	0.125564
1373	CPS1	-1.32654	0.0161504	0.149393
56902	PNO1	-1.32641	0.00341232	0.0776958
93183	PIGM	-1.32567	0.00481877	0.0885387
10514	MYBBP1A	-1.32525	0.00227559	0.0690205
126321	MFSD12	-1.32468	0.00173867	0.0632376
1050	CEBPA	-1.32438	0.00269589	0.0708741
10978	CLP1	-1.32434	0.00659984	0.100716
55697	VAC14	-1.32425	0.00162764	0.0624299
6558	SLC12A2	-1.32423	0.00321635	0.0768568
5833	PCYT2	-1.3242	0.0030264	0.0749352
5514	PPP1R10	-1.32391	0.0072256	0.104588
84916	CIRH1A	-1.32361	0.00259682	0.0703131
147657	ZNF480	-1.32302	0.00144654	0.0585155
84327	ZBED3	-1.32289	0.00419578	0.0842661
80772	GLTPD1	-1.32245	0.00153339	0.0601078
84657	LINC00852	-1.32238	0.0131037	0.13676
56674	TMEM9B	-1.32228	0.00529445	0.092511
64421	DCLRE1C	-1.32211	0.00329444	0.0772921
26995	TRUB2	-1.32207	0.00208858	0.0665514
4580	MTX1	-1.32155	0.00351577	0.0781437
56915	EXOSC5	-1.32127	0.00119607	0.0543329
2071	ERCC3	-1.32119	0.00207288	0.0663422
79415	C17orf62	-1.32051	0.00333237	0.0774768
9277	WDR46	-1.32034	0.00277045	0.0718575
147007	TMEM199	-1.31952	0.00178184	0.0632376
8518	IKBKAP	-1.31924	0.00161676	0.0621335
10200	MPHOSPH6	-1.31875	0.0226079	0.171412
26094	DCAF4	-1.31874	0.00398361	0.0824967
84437	MSANTD4	-1.31865	0.00302368	0.0749352
54556	ING3	-1.31864	0.00955724	0.118281
9807	IP6K1	-1.3185	0.00277026	0.0718575
79640	C22orf46	-1.31828	0.00226137	0.0690205
23536	ADAT1	-1.31822	0.00219572	0.0683863
55308	DDX19A	-1.31739	0.00268287	0.0708741
57147	SCYL3	-1.31681	0.00343475	0.0776958
88745	RRP36	-1.31646	0.00155646	0.0606359
51645	PPIL1	-1.31601	0.00179759	0.0633873
677838	SNORA61	-1.3159	0.0126896	0.134645
9091	PIGQ	-1.31572	0.00227261	0.0690205
55219	TMEM57	-1.31558	0.00727967	0.105044
55035	NOL8	-1.31557	0.0271041	0.185799
84337	ELOF1	-1.31553	0.00330032	0.0772921
81562	LMAN2L	-1.31544	0.00678383	0.101629
55734	ZFP64	-1.31513	0.00184628	0.0640675
2052	EPHX1	-1.3151	0.00252164	0.0694331
1610	DAO	-1.31398	0.00174323	0.0632376
55751	TMEM184C	-1.31392	0.00146605	0.0586706
729991	MEF2BNB	-1.3138	0.00781094	0.108151
129303	TMEM150A	-1.31369	0.00233872	0.0693688
10917	BTNL3	-1.31348	0.0074879	0.10594
83743	GRWD1	-1.3131	0.00206312	0.0662347
3283	HSD3B1	-1.31278	0.00225039	0.0690205
64897	C12orf43	-1.31193	0.00599141	0.0975566
81570	CLPB	-1.31182	0.00191856	0.0651077
84164	ASCC2	-1.3118	0.00366154	0.0795308
55131	RBM28	-1.3117	0.00410418	0.0835025
23762	OSBP2	-1.31128	0.00433887	0.0851064
23283	CSTF2T	-1.31126	0.00427692	0.0843626
10269	ZMPSTE24	-1.31125	0.00608619	0.0983519
2690	GHR	-1.3101	0.00241021	0.0694331
203054	ADCK5	-1.30937	0.0154271	0.146325
117145	THEM4	-1.30908	0.0107304	0.124367
29777	ABT1	-1.309	0.00204944	0.0662347
91137	SLC25A46	-1.30892	0.00719903	0.104513
58190	CTDSP1	-1.30891	0.00602786	0.0978105
23276	KLHL18	-1.30854	0.00292767	0.0735229
55003	PAK1IP1	-1.30822	0.00222788	0.0687865
51042	ZNF593	-1.30787	0.00249259	0.0694331
28990	ASTE1	-1.30773	0.00229066	0.0691584
79675	FASTKD1	-1.3071	0.00723068	0.104588
9673	SLC25A44	-1.30608	0.00185801	0.0642645
55720	TSR1	-1.30588	0.00245682	0.0694331
27097	TAF5L	-1.30549	0.00249772	0.0694331
7290	HIRA	-1.30525	0.0199686	0.163083
113829	SLC35A4	-1.30503	0.00209292	0.0665514
85476	GFM1	-1.30501	0.00485232	0.0886052
5711	PSMD5	-1.30491	0.00307164	0.0751332
121274	ZNF641	-1.30479	0.0071414	0.104163
51603	METTL13	-1.30479	0.00866218	0.112966
27034	ACAD8	-1.30467	0.00463477	0.0871165
51605	TRMT6	-1.30444	0.00427239	0.0843626
9587	MAD2L1BP	-1.30439	0.00183636	0.0640675
26151	NAT9	-1.30427	0.00869897	0.112966
54662	TBC1D13	-1.30337	0.00243159	0.0694331
65005	MRPL9	-1.30304	0.00895309	0.114358
5877	RABIF	-1.30287	0.0045262	0.0867054
283377	SPRYD4	-1.30273	0.00274547	0.0716914
29882	ANAPC2	-1.30266	0.00231694	0.0693688
54434	SSH1	-1.30152	0.00305109	0.0750964
51550	CINP	-1.30102	0.00894402	0.114352
5575	PRKAR1B	-1.30056	0.00359375	0.0784614
842	CASP9	-1.30049	0.00227265	0.0690205
113000	RPUSD1	-1.30044	0.00225888	0.0690205
3396	ICT1	-1.30038	0.0031418	0.0756296
29928	TIMM22	-1.29944	0.00194393	0.0653254
83932	SPRTN	-1.29939	0.0034162	0.0776958
100288413	ERVMER34-1	-1.29937	0.00510006	0.0904206
56257	MEPCE	-1.29917	0.0029757	0.0743547
23246	BOP1	-1.29917	0.0132715	0.137192
51368	TEX264	-1.29893	0.00242761	0.0694331
128061	C1orf131	-1.29888	0.00779429	0.108151
79050	NOC4L	-1.29804	0.00817822	0.110585
1861	TOR1A	-1.29804	0.0162451	0.14959
5442	POLRMT	-1.29787	0.0168315	0.151302
57002	YAE1D1	-1.29777	0.00659255	0.100716
54107	POLE3	-1.29738	0.00358845	0.0784432
1801	DPH1	-1.29728	0.00442204	0.085892
200081	TXLNA	-1.29724	0.00276904	0.0718575
6161	RPL32	-1.29704	0.00265175	0.0707115
51154	MRTO4	-1.29694	0.0125799	0.134224
64747	MFSD1	-1.29671	0.0017911	0.0632825
55164	SHQ1	-1.29652	0.00633993	0.0994621
9682	KDM4A	-1.29605	0.0116656	0.129643
53	ACP2	-1.29571	0.00654202	0.100462
54934	KANSL2	-1.2957	0.00550094	0.0938158
9870	AREL1	-1.29526	0.00269979	0.0708741
23568	ARL2BP	-1.29477	0.00415747	0.0841525
3430	IFI35	-1.2946	0.0149678	0.143909
8439	NSMAF	-1.2941	0.0243685	0.176721
79003	MIS12	-1.29372	0.00292302	0.0735229
29099	COMMD9	-1.2933	0.00320966	0.0768568
65993	MRPS34	-1.29326	0.00180965	0.0635959
55540	IL17RB	-1.29325	0.00183516	0.0640675
55915	LANCL2	-1.2922	0.00618168	0.0985221
23545	ATP6V0A2	-1.29196	0.0120513	0.131565
3397	ID1	-1.29178	0.00233673	0.0693688
6751	SSTR1	-1.29128	0.00629852	0.0993067
116238	TLCD1	-1.29116	0.00273898	0.0716168
27013	CNPPD1	-1.29109	0.00337522	0.0776241
51388	NIP7	-1.29071	0.00488641	0.0890018
29988	SLC2A8	-1.29071	0.00230859	0.0692966
2971	GTF3A	-1.29046	0.002023	0.0660378
5441	POLR2L	-1.28983	0.0266821	0.184187
80742	PRR3	-1.28901	0.00961279	0.118463
7752	ZNF200	-1.28887	0.00406604	0.0830305
9299	SNORD30	-1.28851	0.0316069	0.201856
221120	ALKBH3	-1.28815	0.00251702	0.0694331
79587	CARS2	-1.28793	0.0022295	0.0687865
51204	TACO1	-1.28775	0.00202418	0.0660378
54987	C1orf123	-1.28752	0.00822489	0.110761
2923	PDIA3	-1.28699	0.00474202	0.0879482
27153	ZNF777	-1.28666	0.00516442	0.0912621
25940	FAM98A	-1.28641	0.00699676	0.103471
5511	PPP1R8	-1.28617	0.00269173	0.0708741
8602	NOP14	-1.28616	0.00375407	0.0803842
283489	CHAMP1	-1.28572	0.00862797	0.112966
9973	CCS	-1.28495	0.00440691	0.0858521
1660	DHX9	-1.2849	0.00794862	0.108448
51715	RAB23	-1.28477	0.0152863	0.145643
6502	SKP2	-1.28463	0.00437208	0.0853952
91801	ALKBH8	-1.2844	0.0179438	0.155208
55028	C17orf80	-1.28415	0.0026192	0.0706395
4683	NBN	-1.28402	0.00339027	0.0776241
151295	SLC23A3	-1.28399	0.0118435	0.130662
11130	ZWINT	-1.28399	0.0067911	0.10166
79850	FAM57A	-1.28388	0.00312742	0.0755601
1201	CLN3	-1.28359	0.00245508	0.0694331
51318	MRPL35	-1.28327	0.00537896	0.09286
54908	SPDL1	-1.28316	0.00484363	0.0886052
55240	STEAP3	-1.28281	0.0110165	0.12582
9329	GTF3C4	-1.28245	0.00421875	0.0843626
2072	ERCC4	-1.28208	0.00875223	0.112966
4338	MOCS2	-1.28198	0.00535994	0.092734
84946	LTV1	-1.28186	0.0132579	0.137192
112869	CCDC101	-1.28163	0.0024038	0.0694331
65999	LRRC61	-1.28163	0.00778186	0.10813
64785	GINS3	-1.28157	0.0148949	0.143596
9939	RBM8A	-1.28138	0.0335625	0.206842
11094	CACFD1	-1.28107	0.0332242	0.205786
79814	AGMAT	-1.28103	0.00382177	0.081267
80324	PUS1	-1.28101	0.0064758	0.100212
54552	GNL3L	-1.28066	0.00834697	0.11187
10922	FASTK	-1.28063	0.00339396	0.0776241
27341	RRP7A	-1.28048	0.0484408	0.247156
64434	NOM1	-1.28041	0.00660922	0.100774
57510	XPO5	-1.28014	0.00279293	0.0720715
90324	CCDC97	-1.28009	0.00296875	0.0742753
129138	ANKRD54	-1.2798	0.0052827	0.0924122
123016	TTC8	-1.27954	0.00503769	0.0898213
56928	SPPL2B	-1.27934	0.00327124	0.0771441
1736	DKC1	-1.27917	0.0023618	0.0694331
8501	SLC43A1	-1.27885	0.00386236	0.0816994
56242	ZNF253	-1.27855	0.00303655	0.0749352
6432	SRSF7	-1.27837	0.0148041	0.14293
54913	RPP25	-1.27792	0.0093279	0.117133
51307	FAM53C	-1.27784	0.00555772	0.0944159
6697	SPR	-1.27741	0.00263238	0.0707115
1080	CFTR	-1.27726	0.00419728	0.0842661
79682	MLF1IP	-1.27722	0.014175	0.141
4129	MAOB	-1.27647	0.0132919	0.137192
27035	NOX1	-1.27634	0.0104682	0.122981
79736	TEFM	-1.27612	0.0115638	0.129234
84908	FAM136A	-1.27499	0.00838135	0.111874
3035	HARS	-1.27494	0.00609555	0.0983614
2647	BLOC1S1	-1.27478	0.0137932	0.139069
128240	APOA1BP	-1.27459	0.00593281	0.0970794
84065	TMEM222	-1.27456	0.00506267	0.0900004
11083	DIDO1	-1.27442	0.0100993	0.121185
147525	LINC00526	-1.27442	0.0038247	0.081267
2169	FABP2	-1.27403	0.0149172	0.143721
25980	AAR2	-1.27398	0.00581562	0.095837
3149	HMGB3	-1.27388	0.00973538	0.11877
6199	RPS6KB2	-1.27345	0.00267718	0.0708741
10244	RABEPK	-1.27336	0.00604939	0.0979055
7993	UBXN8	-1.27298	0.0119982	0.131341
79081	C11orf48	-1.27292	0.0131933	0.136829
22948	CCT5	-1.27277	0.00456871	0.0868067
79600	TCTN1	-1.27264	0.00819848	0.110651
4613	MYCN	-1.27249	0.00345447	0.0778342
285605	DTWD2	-1.27224	0.00264615	0.0707115
51693	TRAPPC2L	-1.27217	0.00343387	0.0776958
91582	RPS19BP1	-1.27158	0.00741727	0.105676
27235	COQ2	-1.27148	0.0272337	0.18617
51491	NOP16	-1.27131	0.0262807	0.182695
4835	NQO2	-1.27128	0.01348	0.138049
7580	ZNF32	-1.27095	0.0334413	0.206481
55612	FERMT1	-1.27089	0.0146451	0.142155
55659	ZNF416	-1.27079	0.0149585	0.143909
23767	FLRT3	-1.27068	0.00396507	0.0823723
254042	METAP1D	-1.27067	0.0362028	0.215286
57621	ZBTB2	-1.27064	0.00375458	0.0803842
55004	LAMTOR1	-1.27063	0.00392194	0.0821427
51535	PPHLN1	-1.27055	0.00646669	0.10015
7372	UMPS	-1.27032	0.00923457	0.11626
27166	PRELID1	-1.27022	0.00577295	0.0957101
873	CBR1	-1.27009	0.00561242	0.0944159
55127	HEATR1	-1.26981	0.00407869	0.0831496
7389	UROD	-1.26967	0.0047818	0.0882707
29128	UHRF1	-1.26949	0.00561378	0.0944159
81037	CLPTM1L	-1.26943	0.00490397	0.0890018
92579	G6PC3	-1.2694	0.00469095	0.0876423
25979	DHRS7B	-1.26897	0.00561106	0.0944159
54939	COMMD4	-1.2687	0.00331206	0.0772921
25904	CNOT10	-1.26868	0.00459684	0.0868904
65094	JMJD4	-1.26832	0.00334663	0.0776086
4292	MLH1	-1.2681	0.00298015	0.0743717
51073	MRPL4	-1.26787	0.00304115	0.0749454
29960	FTSJ2	-1.26743	0.00344144	0.0777182
112858	TP53RK	-1.26734	0.0121342	0.132095
84287	ZDHHC16	-1.26725	0.0104133	0.122859
1981	EIF4G1	-1.2669	0.00852846	0.112224
79728	PALB2	-1.2668	0.00868063	0.112966
4174	MCM5	-1.2667	0.00843054	0.111988
220002	CYB561A3	-1.2667	0.012252	0.132661
291	SLC25A4	-1.26666	0.00671169	0.101163
9158	FIBP	-1.26606	0.00353137	0.0782258
26063	DECR2	-1.26589	0.00782937	0.108151
6183	MRPS12	-1.26578	0.00692056	0.102895
79159	NOL12	-1.26568	0.00509938	0.0904206
5356	PLRG1	-1.26533	0.0184408	0.15691
54495	TMX3	-1.26509	0.00700656	0.103471
221504	ZBTB9	-1.26505	0.0438563	0.234889
4703	NEB	-1.26481	0.0235782	0.174221
2122	MECOM	-1.26471	0.0319117	0.2021
11047	ADRM1	-1.26457	0.00338951	0.0776241
57143	ADCK1	-1.26435	0.0117581	0.130304
10072	DPP3	-1.2643	0.00488696	0.0890018
26793	SNORD56	-1.26408	0.00612398	0.0984402
10212	DDX39A	-1.26383	0.00686622	0.102415
54980	C2orf42	-1.26379	0.00718349	0.104364
118472	ZNF511	-1.26373	0.00708818	0.10395
199857	ALG14	-1.2636	0.0407668	0.227433
27293	SMPDL3B	-1.26346	0.00427911	0.0843626
8662	EIF3B	-1.26343	0.00302012	0.0749352
3712	IVD	-1.26319	0.00517067	0.0912621
159371	SLC35G1	-1.26292	0.0335108	0.206716
5892	RAD51D	-1.26212	0.0097192	0.118647
23277	CLUH	-1.26207	0.0159648	0.148588
55702	CCDC94	-1.26199	0.00787731	0.10832
23223	RRP12	-1.26177	0.00666181	0.10085
6988	TCTA	-1.26163	0.0354777	0.21292
285268	ZNF621	-1.26137	0.0340273	0.208672
8824	CES2	-1.26123	0.00933414	0.117137
55170	PRMT6	-1.26112	0.00748371	0.10594
9841	ZBTB24	-1.26105	0.0257171	0.180558
140461	ASB8	-1.26104	0.00453691	0.0867054
11033	ADAP1	-1.26088	0.00884175	0.113709
403313	PPAPDC2	-1.26063	0.0340712	0.208672
51619	UBE2D4	-1.26062	0.0045568	0.0867994
79064	TMEM223	-1.26056	0.00732296	0.105304
8991	SELENBP1	-1.26045	0.0130188	0.136496
10419	PRMT5	-1.26033	0.00460716	0.0868998
145173	B3GALTL	-1.26013	0.00644814	0.10015
89845	ABCC10	-1.26004	0.00459192	0.0868806
8884	SLC5A6	-1.25986	0.00625229	0.0989563
22832	KIAA1009	-1.25971	0.0258248	0.18102
81839	VANGL1	-1.25966	0.0426273	0.231954
4176	MCM7	-1.25949	0.00566971	0.094728
83877	TM2D2	-1.25947	0.0162379	0.14959
8216	LZTR1	-1.25892	0.01026	0.122221
285331	CCDC66	-1.25824	0.00932708	0.117133
4716	NDUFB10	-1.25792	0.0136338	0.13857
5705	PSMC5	-1.25786	0.0147277	0.142533
4172	MCM3	-1.25784	0.00828087	0.111362
79782	LRRC31	-1.25776	0.0112322	0.126974
54496	PRMT7	-1.25757	0.00764292	0.107093
29095	ORMDL2	-1.25755	0.0128008	0.13539
5546	PRCC	-1.25753	0.00472184	0.0876564
7753	ZNF202	-1.25728	0.00599535	0.0975566
57691	KIAA1586	-1.25723	0.0164539	0.15011
79650	USB1	-1.25709	0.00858479	0.112608
54529	ASNSD1	-1.25689	0.0149811	0.143909
8569	MKNK1	-1.25682	0.0204132	0.164249
9344	TAOK2	-1.25678	0.010318	0.122634
55090	MED9	-1.25671	0.00669737	0.10104
56672	AKIP1	-1.25651	0.0110471	0.12582
54853	WDR55	-1.25644	0.00738467	0.105676
54148	MRPL39	-1.25628	0.00587921	0.0965906
84522	JAGN1	-1.25627	0.00457804	0.0868381
29088	MRPL15	-1.25588	0.0123788	0.133286
1933	EEF1B2	-1.25545	0.0092152	0.116237
338094	FAM151A	-1.2553	0.00490472	0.0890018
11325	DDX42	-1.25521	0.00649814	0.1004
153129	SLC38A9	-1.25512	0.00754931	0.106386
54957	TXNL4B	-1.25476	0.00741183	0.105676
2243	FGA	-1.25456	0.0057426	0.095621
80345	ZSCAN16	-1.2544	0.0398292	0.225059
51602	NOP58	-1.25374	0.00566997	0.094728
27109	ATP5S	-1.25369	0.013284	0.137192
708	C1QBP	-1.2535	0.00483671	0.0886052
55622	TTC27	-1.25347	0.0040288	0.0830305
79810	PTCD2	-1.25333	0.00749077	0.10594
6182	MRPL12	-1.25317	0.00743156	0.105786
348793	WDR53	-1.25264	0.0215135	0.167861
10069	RWDD2B	-1.25263	0.0195491	0.160956
144577	C12orf66	-1.2525	0.00525663	0.0921196
3169	FOXA1	-1.25249	0.010438	0.122922
79605	PGBD5	-1.2522	0.0136517	0.13857
285203	EOGT	-1.25209	0.00856269	0.112489
11153	FICD	-1.25169	0.00548888	0.0937723
5427	POLE2	-1.25166	0.00872147	0.112966
81688	C6orf62	-1.25162	0.00470403	0.0876423
439	ASNA1	-1.25072	0.00389636	0.08172
5192	PEX10	-1.25068	0.0136848	0.13857
10197	PSME3	-1.25067	0.00579911	0.0957699
10329	TMEM5	-1.2504	0.00619618	0.0986071
2483	FRG1	-1.25034	0.0145372	0.142022
56122	PCDHB14	-1.25014	0.00950272	0.117976
9784	SNX17	-1.24977	0.0082071	0.110651
6470	SHMT1	-1.24951	0.0141873	0.14105
1468	SLC25A10	-1.24926	0.00599739	0.0975566
5826	ABCD4	-1.24881	0.0129564	0.136015
84331	FAM195A	-1.24866	0.0133058	0.137199
10621	POLR3F	-1.24864	0.00580141	0.0957699
29880	ALG5	-1.24821	0.00943408	0.117517
578	BAK1	-1.24796	0.00729531	0.10506
66008	TRAK2	-1.24779	0.00727022	0.105025
6632	SNRPD1	-1.24755	0.00842831	0.111988
10296	MAEA	-1.24754	0.00616989	0.0984934
4086	SMAD1	-1.24753	0.0412227	0.228417
26769	SNORD81	-1.24717	0.00636053	0.0995607
790	CAD	-1.24709	0.0211727	0.167169
79763	ISOC2	-1.24695	0.00768769	0.107401
8636	SSNA1	-1.2468	0.0146484	0.142155
10171	RCL1	-1.24678	0.0178396	0.154859
2965	GTF2H1	-1.24653	0.0134975	0.138092
54968	TMEM70	-1.24649	0.00616156	0.0984402
55850	USE1	-1.2463	0.0177706	0.154745
5834	PYGB	-1.24625	0.00746225	0.105841
55508	SLC35E3	-1.2459	0.0051901	0.0914413
54505	DHX29	-1.24572	0.00913142	0.115624
60528	ELAC2	-1.24565	0.00703002	0.103471
112939	NACC1	-1.24564	0.00935498	0.11725
26017	FAM32A	-1.24559	0.00666284	0.10085
9681	DEPDC5	-1.2449	0.00634156	0.0994621
119467	CLRN3	-1.24471	0.00424224	0.0843626
388753	COA6	-1.2447	0.0145845	0.142155
79172	CENPO	-1.24452	0.0138708	0.13945
8355	HIST1H3G	-1.24424	0.023699	0.174338
50814	NSDHL	-1.24396	0.00803048	0.109338
84328	LZIC	-1.24367	0.00530801	0.0925851
1019	CDK4	-1.24358	0.00700318	0.103471
27339	PRPF19	-1.2433	0.00536473	0.092734
10467	ZNHIT1	-1.24318	0.00906451	0.115369
56926	NCLN	-1.24297	0.0101519	0.121576
55020	TTC38	-1.24289	0.0072716	0.105025
8892	EIF2B2	-1.24269	0.00666533	0.10085
84640	USP38	-1.24262	0.00539451	0.0929537
9013	TAF1C	-1.24261	0.0248991	0.178754
79571	GCC1	-1.24248	0.0187986	0.158045
375035	SFT2D2	-1.24242	0.0119936	0.131341
10721	POLQ	-1.24238	0.0132982	0.137192
65980	BRD9	-1.24227	0.0338834	0.208428
25926	NOL11	-1.24222	0.0128918	0.13593
286016	TPI1P2	-1.24221	0.00873286	0.112966
140735	DYNLL2	-1.24207	0.00485385	0.0886052
60314	C12orf10	-1.24193	0.00717174	0.104271
471	ATIC	-1.24184	0.00674084	0.101292
64118	DUS1L	-1.24162	0.0250198	0.178781
123169	LEO1	-1.24142	0.0103668	0.122751
8644	AKR1C3	-1.24099	0.0107449	0.12439
10286	BCAS2	-1.24032	0.00534517	0.092734
10495	ENOX2	-1.24009	0.00893008	0.11431
55177	RMDN3	-1.24	0.00561571	0.0944159
25973	PARS2	-1.23964	0.00644647	0.10015
54970	TTC12	-1.23964	0.0194657	0.160652
282679	AQP11	-1.23942	0.0155787	0.147024
51015	ISOC1	-1.23938	0.00561754	0.0944159
92170	MTG1	-1.23917	0.00557915	0.0944159
144983	HNRNPA1L2	-1.23905	0.0177973	0.154775
8318	CDC45	-1.23883	0.00560561	0.0944159
10641	NPRL2	-1.23881	0.017514	0.153961
51053	GMNN	-1.23861	0.0120374	0.131562
51010	EXOSC3	-1.23846	0.0171427	0.152444
1639	DCTN1	-1.2383	0.0423261	0.231431
1875	E2F5	-1.23814	0.0133841	0.137646
80233	C17orf70	-1.23803	0.0224646	0.171288
51264	MRPL27	-1.23769	0.01854	0.15715
79947	DHDDS	-1.23751	0.0217503	0.168816
2874	GPS2	-1.2375	0.00826683	0.11125
65055	REEP1	-1.23728	0.0181704	0.15582
2648	KAT2A	-1.23719	0.00669843	0.10104
63925	ZNF335	-1.23717	0.0129195	0.13593
51734	MSRB1	-1.23707	0.00789528	0.10832
11021	RAB35	-1.23701	0.00852884	0.112224
10780	ZNF234	-1.23692	0.028315	0.189838
112950	MED8	-1.23689	0.0474613	0.244289
2593	GAMT	-1.23686	0.00874487	0.112966
8402	SLC25A11	-1.23675	0.0100243	0.120434
8969	HIST1H2AG	-1.23672	0.0126043	0.13432
8365	HIST1H4H	-1.23664	0.0226274	0.171412
54977	SLC25A38	-1.23655	0.0101105	0.121246
6434	TRA2B	-1.23639	0.00603284	0.0978105
55006	TRMT61B	-1.23598	0.0296232	0.195195
51067	YARS2	-1.23549	0.0131633	0.136829
113655	MFSD3	-1.23545	0.0256749	0.180492
158	ADSL	-1.23533	0.00759051	0.106814
348180	CTU2	-1.23462	0.0278175	0.188375
23288	IQCE	-1.23453	0.0374094	0.218522
369	ARAF	-1.23452	0.00741848	0.105676
92070	CTBP1-AS2	-1.234	0.0162028	0.14941
8310	ACOX3	-1.23368	0.0406305	0.227114
51293	CD320	-1.23359	0.0326142	0.203671
54998	AURKAIP1	-1.23342	0.00852881	0.112224
4718	NDUFC2	-1.23335	0.021914	0.169359
9775	EIF4A3	-1.23326	0.00656549	0.100574
4598	MVK	-1.23315	0.00571813	0.0952941
79178	THTPA	-1.23312	0.00710225	0.10395
6871	TADA2A	-1.23296	0.0111432	0.126376
55210	ATAD3A	-1.23269	0.00907587	0.115396
23170	TTLL12	-1.23254	0.00638415	0.0995883
9562	MINPP1	-1.23215	0.0351303	0.211932
8607	RUVBL1	-1.23214	0.0070978	0.10395
25896	INTS7	-1.23195	0.01104	0.12582
79968	WDR76	-1.23169	0.0114999	0.12898
8717	TRADD	-1.23164	0.0137282	0.138934
4201	MEA1	-1.23162	0.0078009	0.108151
55153	SDAD1	-1.23103	0.0154881	0.14652
11311	VPS45	-1.23094	0.0171901	0.152729
10598	AHSA1	-1.23078	0.0334949	0.206683
283232	TMEM80	-1.23076	0.0101565	0.121576
1181	CLCN2	-1.23073	0.0317688	0.201976
11334	TUSC2	-1.23039	0.0175759	0.153961
10557	RPP38	-1.23013	0.0110749	0.125918
833	CARS	-1.22999	0.0172057	0.152729
8078	USP5	-1.22994	0.00708472	0.10395
404281	YY2	-1.22904	0.028861	0.192267
79603	CERS4	-1.22895	0.0211236	0.166847
23759	PPIL2	-1.22893	0.0065338	0.100462
51090	PLLP	-1.22856	0.0115058	0.12898
79034	C7orf26	-1.22845	0.0233528	0.173344
55269	PSPC1	-1.22825	0.00811791	0.110072
435	ASL	-1.22797	0.00772445	0.107624
4686	NCBP1	-1.22791	0.00672759	0.101292
55705	IPO9	-1.22744	0.0242667	0.176349
100287932	TIMM23	-1.22724	0.0118137	0.130568
400410	ST20	-1.22714	0.0151641	0.145121
23598	PATZ1	-1.22684	0.0131397	0.136773
2644	GCHFR	-1.22683	0.00954875	0.11825
10946	SF3A3	-1.22676	0.00763958	0.107093
9533	POLR1C	-1.22667	0.0118817	0.130767
23167	EFR3A	-1.22664	0.00890506	0.11415
10105	PPIF	-1.2265	0.0180227	0.155516
1020	CDK5	-1.22647	0.0101468	0.121576
91419	XRCC6BP1	-1.2262	0.0224677	0.171288
6449	SGTA	-1.22595	0.0136071	0.138566
113419	TEX261	-1.22579	0.0201069	0.163399
79613	TANGO6	-1.22561	0.0145158	0.141954
10307	APBB3	-1.22553	0.0118162	0.130568
2193	FARSA	-1.22551	0.0134455	0.137846
10093	ARPC4	-1.2254	0.0102181	0.122005
29097	CNIH4	-1.22519	0.0263726	0.18288
5499	PPP1CA	-1.225	0.00659477	0.100716
342357	ZKSCAN2	-1.22499	0.0162197	0.149496
4522	MTHFD1	-1.22464	0.0124293	0.133539
5245	PHB	-1.22458	0.015292	0.145643
10195	ALG3	-1.22432	0.0187235	0.157618
5704	PSMC4	-1.22421	0.00846426	0.112224
9526	MPDU1	-1.22408	0.0193368	0.160228
92344	GORAB	-1.2238	0.0213527	0.16765
5830	PEX5	-1.22355	0.00835282	0.111872
283460	HNF1A-AS1	-1.22286	0.0236864	0.17431
84135	UTP15	-1.22283	0.0440797	0.235623
112812	FDX1L	-1.22268	0.0280642	0.188902
119559	SFXN4	-1.22255	0.0295301	0.194847
55588	MED29	-1.22233	0.00967599	0.118569
5827	PXMP2	-1.22224	0.0124564	0.133684
196294	IMMP1L	-1.22223	0.0189021	0.158336
10885	WDR3	-1.22197	0.00702832	0.103471
64902	AGXT2	-1.22196	0.0135946	0.138513
79641	ROGDI	-1.22176	0.0134802	0.138049
10422	UBAC1	-1.22138	0.0163712	0.15009
8140	SLC7A5	-1.2213	0.00922454	0.11626
56006	SMG9	-1.22094	0.0218617	0.169246
54868	TMEM104	-1.22067	0.0168531	0.151302
10248	POP7	-1.22065	0.0147411	0.142533
9392	TGFBRAP1	-1.22064	0.0483119	0.246631
153364	MBLAC2	-1.22024	0.0183662	0.156478
84934	C12orf52	-1.22023	0.00789518	0.10832
4691	NCL	-1.22015	0.0126812	0.134631
54948	MRPL16	-1.22008	0.0255976	0.180317
64782	AEN	-1.21988	0.0415503	0.229375
55532	SLC30A10	-1.21974	0.0394275	0.223881
6610	SMPD2	-1.21938	0.0229383	0.17238
9111	NMI	-1.21929	0.0218865	0.169279
6897	TARS	-1.21924	0.012652	0.134393
10807	SDCCAG3	-1.21923	0.0342367	0.209036
285761	DCBLD1	-1.21885	0.0178707	0.154934
6431	SRSF6	-1.21881	0.0441581	0.235673
2475	MTOR	-1.2188	0.0204815	0.164478
79644	SRD5A3	-1.21877	0.0424853	0.231651
6822	SULT2A1	-1.21876	0.0490907	0.248475
8886	DDX18	-1.21845	0.0144423	0.141828
54482	TRMT13	-1.21828	0.00853274	0.112224
55195	C14orf105	-1.21825	0.0315207	0.201552
11091	WDR5	-1.21769	0.00850667	0.112224
26121	PRPF31	-1.21761	0.00994931	0.119944
94234	FOXQ1	-1.2175	0.0125572	0.134131
4942	OAT	-1.21725	0.00867155	0.112966
899	CCNF	-1.21724	0.025551	0.180317
692099	FAM86DP	-1.21713	0.0247013	0.178187
54822	TRPM7	-1.21698	0.0129208	0.13593
55256	ADI1	-1.21669	0.0121713	0.132206
55199	FAM86C1	-1.21662	0.00762293	0.106965
55556	ENOSF1	-1.2163	0.0117229	0.13006
10469	TIMM44	-1.21607	0.0126388	0.134393
51710	ZNF44	-1.21607	0.00776032	0.108047
221785	ZSCAN25	-1.21567	0.0337368	0.20772
55719	FAM178A	-1.21519	0.0104547	0.122922
30000	TNPO2	-1.21507	0.0134321	0.137804
79002	C19orf43	-1.21495	0.0118859	0.130767
8986	RPS6KA4	-1.2147	0.0099715	0.119944
201626	PDE12	-1.21448	0.0231043	0.172604
6936	GCFC2	-1.21427	0.0280508	0.188902
5139	PDE3A	-1.21412	0.012194	0.132309
220064	ORAOV1	-1.21411	0.0195291	0.160892
56829	ZC3HAV1	-1.21411	0.00881089	0.113526
60625	DHX35	-1.21406	0.0428023	0.232593
9343	EFTUD2	-1.21392	0.0113512	0.127999
4515	MTCP1	-1.21391	0.00988362	0.119658
27042	DIEXF	-1.2139	0.0107736	0.124561
26122	EPC2	-1.21386	0.00989406	0.119658
79913	ACTR5	-1.21385	0.0110885	0.126
7247	TSN	-1.21362	0.0176405	0.154295
7351	UCP2	-1.21344	0.0141029	0.140781
1967	EIF2B1	-1.21342	0.0229866	0.172567
10039	PARP3	-1.21323	0.0254636	0.180128
22827	PUF60	-1.21317	0.0133173	0.137246
7390	UROS	-1.21315	0.0166376	0.150646
56948	SDR39U1	-1.21299	0.0200278	0.163186
5510	PPP1R7	-1.21289	0.010962	0.125564
114609	TIRAP	-1.2128	0.0138005	0.139069
10949	HNRNPA0	-1.21249	0.0305609	0.198324
2863	GPR39	-1.2123	0.028518	0.190729
619571	SNORD96A	-1.212	0.030466	0.198034
54919	HEATR2	-1.21199	0.0410571	0.228269
23463	ICMT	-1.21195	0.00841577	0.111988
79980	DSN1	-1.21195	0.0161631	0.149393
80020	FOXRED2	-1.21087	0.0182982	0.156228
6341	SCO1	-1.21087	0.0302861	0.197256
10330	CNPY2	-1.21079	0.0185382	0.15715
92399	MRRF	-1.21072	0.0122058	0.132364
4354	MPP1	-1.21064	0.00982788	0.119293
55572	FOXRED1	-1.21047	0.0103422	0.122679
7407	VARS	-1.21033	0.0281344	0.189113
55813	UTP6	-1.21014	0.0393206	0.223687
51441	YTHDF2	-1.21012	0.0150695	0.144572
80314	EPC1	-1.21011	0.0107913	0.124561
9815	GIT2	-1.21006	0.0242888	0.176373
55052	MRPL20	-1.20996	0.0122669	0.132661
133522	PPARGC1B	-1.20994	0.0118747	0.130767
11137	PWP1	-1.20992	0.0146356	0.142155
80196	RNF34	-1.20973	0.0169401	0.151463
54617	INO80	-1.20971	0.0118016	0.130566
4670	HNRNPM	-1.20929	0.0137348	0.138934
84060	RBM48	-1.20922	0.0266572	0.184111
5198	PFAS	-1.20918	0.00987758	0.119658
78988	MRP63	-1.20877	0.0144526	0.141828
51706	CYB5R1	-1.20875	0.0132762	0.137192
64925	CCDC71	-1.20852	0.0115718	0.129234
57414	RHBDD2	-1.20844	0.0121086	0.131952
5822	PWP2	-1.2084	0.03222	0.203075
25929	GEMIN5	-1.20809	0.040179	0.225709
677798	SNORA9	-1.20796	0.0204764	0.164478
9847	C2CD5	-1.20796	0.0145026	0.141954
83640	FAM103A1	-1.20786	0.0232105	0.172735
8906	AP1G2	-1.20766	0.0174535	0.153961
5775	PTPN4	-1.20747	0.034124	0.208859
6525	SMTN	-1.20735	0.00996989	0.119944
2264	FGFR4	-1.20711	0.014217	0.14115
286257	C9orf142	-1.20669	0.0122827	0.132759
150684	COMMD1	-1.20666	0.018119	0.155695
8737	RIPK1	-1.20663	0.0163604	0.15009
80349	WDR61	-1.20653	0.0320329	0.202219
10101	NUBP2	-1.20632	0.0166246	0.150646
22869	ZNF510	-1.20631	0.018599	0.157373
23481	PES1	-1.20591	0.011708	0.129968
55783	CMTR2	-1.2059	0.0237706	0.174539
6251	RSU1	-1.20579	0.0139629	0.14002
387338	NSUN4	-1.20566	0.0151651	0.145121
327	APEH	-1.20554	0.0163088	0.149967
7365	UGT2B10	-1.2054	0.0232528	0.172862
4221	MEN1	-1.20516	0.0288454	0.192267
84937	ZNRF1	-1.20505	0.0193509	0.160228
5435	POLR2F	-1.20502	0.0153738	0.146141
9219	MTA2	-1.20495	0.0106722	0.124114
3182	HNRNPAB	-1.20489	0.0100347	0.120483
89891	WDR34	-1.20474	0.0442828	0.236147
90333	ZNF468	-1.20458	0.0450066	0.237595
8309	ACOX2	-1.2043	0.0173221	0.153348
10201	NME6	-1.20399	0.0371864	0.218388
5426	POLE	-1.20396	0.0109164	0.125418
9114	ATP6V0D1	-1.20384	0.0234095	0.173699
81614	NIPA2	-1.20382	0.0122642	0.132661
54976	C20orf27	-1.20373	0.0382805	0.221017
22884	WDR37	-1.20329	0.0222101	0.170349
155061	ZNF746	-1.20304	0.0249521	0.178754
55852	TEX2	-1.20303	0.0175165	0.153961
84823	LMNB2	-1.20295	0.0163531	0.15009
84885	ZDHHC12	-1.20269	0.0199351	0.162944
57521	RPTOR	-1.20259	0.0203534	0.164249
286148	DPY19L4	-1.20254	0.0251926	0.179085
55148	UBR7	-1.20234	0.0293802	0.194438
90441	ZNF622	-1.20225	0.0238039	0.174656
8907	AP1M1	-1.20215	0.0129513	0.136015
1069	CETN2	-1.20177	0.0253893	0.179693
80764	THAP7	-1.20177	0.0332748	0.205853
11234	HPS5	-1.20174	0.0372774	0.218522
6499	SKIV2L	-1.20157	0.0208194	0.165995
55216	C11orf57	-1.20154	0.0136252	0.13857
5261	PHKG2	-1.20152	0.0167554	0.151216
55900	ZNF302	-1.2015	0.0438014	0.234659
22890	ZBTB1	-1.20134	0.0178526	0.154859
9688	NUP93	-1.20134	0.0159534	0.14857
202915	TMEM184A	-1.20133	0.0164069	0.15011
28987	NOB1	-1.20128	0.0141745	0.141
622	BDH1	-1.20106	0.0164259	0.15011
65110	UPF3A	-1.201	0.0202404	0.163944
55739	CARKD	-1.20066	0.0497536	0.250281
79954	NOL10	-1.20032	0.0159172	0.148443
10066	SCAMP2	-1.20012	0.0116317	0.129486
64216	TFB2M	-1.1999	0.014362	0.141502
146923	RUNDC1	-1.19963	0.0129724	0.136111
23300	ATMIN	-1.19955	0.0116427	0.129535
10623	POLR3C	-1.19938	0.0113845	0.128108
79005	SCNM1	-1.19922	0.0251665	0.179014
79634	SCRN3	-1.19917	0.0261238	0.182182
5295	PIK3R1	-1.19863	0.0128477	0.135664
51728	POLR3K	-1.19841	0.0275266	0.187278
54497	HEATR5B	-1.19841	0.0154221	0.146325
11079	RER1	-1.19836	0.0427188	0.232267
6839	SUV39H1	-1.19831	0.0468757	0.242935
6233	RPS27A	-1.19803	0.0189334	0.158368
221150	SKA3	-1.19798	0.0249431	0.178754
8241	RBM10	-1.19775	0.0130327	0.136524
84549	MAK16	-1.19761	0.0339627	0.208672
51744	CD244	-1.19761	0.04889	0.248475
23211	ZC3H4	-1.19759	0.0202613	0.163979
2188	FANCF	-1.19737	0.0474397	0.244289
64223	MLST8	-1.19699	0.0190794	0.159183
92105	INTS4	-1.19676	0.0226318	0.171412
1644	DDC	-1.19675	0.016898	0.151302
64745	METTL17	-1.19674	0.0144882	0.141921
7260	TSSC1	-1.19661	0.0180082	0.155511
90701	SEC11C	-1.19632	0.0246177	0.177828
5053	PAH	-1.19625	0.027368	0.186647
84078	KBTBD7	-1.19613	0.0437424	0.23447
728489	DNLZ	-1.19602	0.014572	0.142155
84285	EIF1AD	-1.19578	0.0143072	0.141186
55610	CCDC132	-1.19575	0.025231	0.179085
60626	RIC8A	-1.19565	0.0172235	0.152808
25898	RCHY1	-1.19531	0.0211883	0.167225
10113	PREB	-1.19489	0.0200876	0.163328
6522	SLC4A2	-1.19487	0.0310906	0.199724
83732	RIOK1	-1.19464	0.0183591	0.156478
6598	SMARCB1	-1.19456	0.0182406	0.156065
64601	VPS16	-1.19416	0.0317048	0.201976
8834	TMEM11	-1.19387	0.0188133	0.158086
219927	MRPL21	-1.19386	0.0394122	0.223858
54680	ZNHIT6	-1.19383	0.0183852	0.156572
115584	SLC5A11	-1.19376	0.0141399	0.140863
669	BPGM	-1.19366	0.0236653	0.174252
11338	U2AF2	-1.19337	0.0192882	0.160228
10556	RPP30	-1.19304	0.0479573	0.245968
54838	WBP1L	-1.19274	0.0189142	0.158336
7741	ZSCAN26	-1.19271	0.0226834	0.171649
7203	CCT3	-1.19264	0.0214407	0.167756
51389	RWDD1	-1.19246	0.0213925	0.167695
150223	YDJC	-1.19229	0.0187096	0.157618
54431	DNAJC10	-1.19203	0.0137794	0.139069
208	AKT2	-1.19199	0.0166547	0.150646
121642	ALKBH2	-1.19194	0.0148306	0.143116
347051	SLC10A5	-1.19185	0.0482929	0.246631
66036	MTMR9	-1.19184	0.0410133	0.22809
9689	BZW1	-1.19184	0.0495156	0.24952
80179	MYO19	-1.19181	0.0302728	0.197256
84153	RNASEH2C	-1.19163	0.0307866	0.19903
11056	DDX52	-1.19151	0.0207877	0.165935
57050	UTP3	-1.19122	0.0216471	0.168352
9646	CTR9	-1.19098	0.0309917	0.199454
26027	ACOT11	-1.19096	0.028857	0.192267
54978	SLC35F6	-1.19058	0.0138437	0.139351
81929	SEH1L	-1.19052	0.0290032	0.192563
54938	SARS2	-1.19043	0.0291361	0.193148
53343	NUDT9	-1.19038	0.0340706	0.208672
9540	TP53I3	-1.19036	0.0333755	0.206174
90957	DHX57	-1.19009	0.0418054	0.230093
2705	GJB1	-1.19008	0.0185636	0.157208
84561	SLC12A8	-1.19005	0.0343617	0.209434
22934	RPIA	-1.18999	0.044309	0.236223
124454	EARS2	-1.18991	0.0154547	0.146415
89941	RHOT2	-1.18985	0.0317541	0.201976
55624	POMGNT1	-1.18983	0.0389442	0.222547
114791	TUBGCP5	-1.18979	0.0472237	0.243687
4678	NASP	-1.18977	0.0281058	0.188986
31	ACACA	-1.18974	0.0304928	0.198143
23587	ELP5	-1.18963	0.0146481	0.142155
22868	FASTKD2	-1.1896	0.0300934	0.197009
60386	SLC25A19	-1.18953	0.0373793	0.218522
9470	EIF4E2	-1.1895	0.0154303	0.146325
25864	ABHD14A	-1.18938	0.0203727	0.164249
8563	THOC5	-1.18916	0.0164792	0.15011
54920	DUS2	-1.18873	0.0164236	0.15011
23307	FKBP15	-1.1884	0.0411284	0.228399
51479	ANKFY1	-1.18823	0.018964	0.158425
7551	ZNF3	-1.1882	0.0424886	0.231651
10486	CAP2	-1.18818	0.0146944	0.142415
28960	DCPS	-1.18798	0.0225877	0.171412
22984	PDCD11	-1.18785	0.0462585	0.241714
3281	HSBP1	-1.18773	0.0343136	0.209246
79087	ALG12	-1.18754	0.0168168	0.151302
9202	ZMYM4	-1.18743	0.0179032	0.15508
57665	RDH14	-1.18734	0.0413581	0.228812
10273	STUB1	-1.18722	0.0319579	0.2021
54888	NSUN2	-1.18708	0.0220848	0.170012
5985	RFC5	-1.18704	0.0168862	0.151302
360	AQP3	-1.1868	0.0436812	0.23447
23625	FAM89B	-1.18671	0.0221055	0.170106
7249	TSC2	-1.1867	0.0291816	0.193383
25801	GCA	-1.18644	0.0291363	0.193148
11212	PROSC	-1.18618	0.0270267	0.185526
5982	RFC2	-1.18586	0.0430963	0.233142
30968	STOML2	-1.18577	0.0214428	0.167756
57733	GBA3	-1.18547	0.0467889	0.24267
8894	EIF2S2	-1.18544	0.0156703	0.147325
85365	ALG2	-1.18541	0.0245437	0.177512
1718	DHCR24	-1.18454	0.0252345	0.179085
79673	ZNF329	-1.18436	0.0422712	0.231388
22796	COG2	-1.18426	0.0158927	0.148284
908	CCT6A	-1.18393	0.0465509	0.242343
51118	UTP11L	-1.18384	0.0297186	0.195516
10667	FARS2	-1.18364	0.0434538	0.233925
134430	WDR36	-1.18362	0.0236433	0.174252
23741	EID1	-1.18353	0.0470547	0.243289
5634	PRPS2	-1.1835	0.0271997	0.186001
9674	KIAA0040	-1.18339	0.0381705	0.220845
84262	PSMG3	-1.18336	0.0411759	0.228399
56912	IFT46	-1.18327	0.0200161	0.163186
23219	FBXO28	-1.18325	0.0239378	0.17518
54623	PAF1	-1.183	0.0235768	0.174221
65062	TMEM237	-1.18295	0.017559	0.153961
283130	SLC25A45	-1.18292	0.0434337	0.233896
79625	NDNF	-1.1823	0.0232044	0.172735
54433	GAR1	-1.18221	0.0361887	0.215286
84085	FBXO30	-1.18201	0.0248644	0.178754
134510	UBLCP1	-1.18197	0.030065	0.196921
83759	RBM4B	-1.18196	0.0227851	0.17183
2873	GPS1	-1.18178	0.0171108	0.152229
2180	ACSL1	-1.18149	0.0186798	0.157516
132001	TAMM41	-1.18125	0.0246118	0.177828
84187	TMEM164	-1.18109	0.0365125	0.21598
83448	PUS7L	-1.1809	0.0438801	0.234953
518	ATP5G3	-1.18085	0.031087	0.199724
26284	ERAL1	-1.18084	0.0194836	0.160652
10573	MRPL28	-1.18077	0.029529	0.194847
80308	FLAD1	-1.18057	0.048103	0.246254
5831	PYCR1	-1.18046	0.0255701	0.180317
79188	TMEM43	-1.18037	0.0168713	0.151302
23076	RRP1B	-1.18008	0.0283607	0.189922
4722	NDUFS3	-1.18007	0.0295667	0.194958
7866	IFRD2	-1.18	0.0386087	0.221786
285440	CYP4V2	-1.17977	0.0301298	0.197018
8614	STC2	-1.17921	0.0319731	0.2021
165140	OXER1	-1.17912	0.021378	0.167695
7466	WFS1	-1.17899	0.022257	0.170349
7024	TFCP2	-1.17882	0.0231683	0.172735
54619	CCNJ	-1.17881	0.034157	0.208861
10929	SRSF8	-1.17875	0.0230306	0.172567
5708	PSMD2	-1.17873	0.0253182	0.17942
10155	TRIM28	-1.17867	0.0203703	0.164249
9697	TRAM2	-1.17855	0.0288254	0.192267
29102	DROSHA	-1.17843	0.023227	0.172735
7108	TM7SF2	-1.17826	0.0249882	0.178754
728661	SLC35E2B	-1.17824	0.0265709	0.183705
2166	FAAH	-1.17807	0.0379235	0.220224
368	ABCC6	-1.17797	0.0414268	0.229033
115098	CCDC124	-1.17745	0.0370616	0.218043
10947	AP3M2	-1.1773	0.0331428	0.205475
51529	ANAPC11	-1.17707	0.0499921	0.250677
57418	WDR18	-1.17691	0.0270185	0.185526
55146	ZDHHC4	-1.17685	0.0194064	0.160351
29078	NDUFAF4	-1.17683	0.0222143	0.170349
26098	C10orf137	-1.1767	0.0391843	0.223336
4953	ODC1	-1.17646	0.03467	0.21028
149175	MANEAL	-1.17644	0.0431221	0.233142
143187	VTI1A	-1.17621	0.0493234	0.249072
8099	CDK2AP1	-1.17619	0.0476185	0.244798
9024	BRSK2	-1.17617	0.0419931	0.230804
84319	CMSS1	-1.17603	0.0311079	0.19977
178	AGL	-1.1759	0.0242804	0.176373
221393	GPR115	-1.1759	0.0253147	0.17942
5903	RANBP2	-1.17589	0.0264737	0.183326
26574	AATF	-1.1758	0.0268636	0.185051
114932	MRFAP1L1	-1.17556	0.0350597	0.211843
6583	SLC22A4	-1.17554	0.0247726	0.178637
1376	CPT2	-1.17527	0.0360063	0.214785
51616	TAF9B	-1.17523	0.0411964	0.228399
9817	KEAP1	-1.17516	0.0295196	0.194847
4141	MARS	-1.17516	0.039951	0.225416
10162	LPCAT3	-1.17507	0.0304284	0.197855
79849	PDZD3	-1.1748	0.0443391	0.236255
8266	UBL4A	-1.17466	0.0434855	0.233925
10237	SLC35B1	-1.17461	0.0232037	0.172735
57570	TRMT5	-1.17414	0.022952	0.17238
79180	EFHD2	-1.17413	0.0271581	0.185973
54903	MKS1	-1.1741	0.0282462	0.189542
11267	SNF8	-1.17402	0.0259889	0.1817
5702	PSMC3	-1.17396	0.0307274	0.19903
92609	TIMM50	-1.17383	0.0362653	0.215304
10280	SIGMAR1	-1.17382	0.0200426	0.163214
93134	ZNF561	-1.17376	0.0235007	0.173983
85407	NKD1	-1.17374	0.0321704	0.202957
79590	MRPL24	-1.17371	0.0498024	0.250281
113452	TMEM54	-1.17364	0.022035	0.169915
2876	GPX1	-1.17363	0.023633	0.174252
10899	JTB	-1.17345	0.0213653	0.167682
55753	OGDHL	-1.17343	0.0246389	0.177867
10189	ALYREF	-1.17341	0.0352193	0.212311
84798	C19orf48	-1.1732	0.0279195	0.188665
55144	LRRC8D	-1.17295	0.0236507	0.174252
256714	MAP7D2	-1.17287	0.0278334	0.188375
9538	EI24	-1.17267	0.0407115	0.227309
56106	PCDHGA10	-1.17266	0.0470798	0.243297
10199	MPHOSPH10	-1.17241	0.0325586	0.203453
8772	FADD	-1.17241	0.0463388	0.241877
10714	POLD3	-1.17226	0.0221966	0.170349
401505	TOMM5	-1.17218	0.0490484	0.248475
79966	SCD5	-1.17217	0.0301716	0.197095
10576	CCT2	-1.17214	0.0317136	0.201976
3276	PRMT1	-1.17207	0.0290755	0.192875
81554	WBSCR16	-1.17205	0.0394467	0.223925
2271	FH	-1.17174	0.0218375	0.169232
3416	IDE	-1.17165	0.0212342	0.167475
114571	SLC22A9	-1.17157	0.023822	0.174656
6827	SUPT4H1	-1.1713	0.0353139	0.212433
139886	SPIN4	-1.17123	0.0318917	0.2021
25776	CBY1	-1.17123	0.0262065	0.182482
84134	TOMM40L	-1.17114	0.0422899	0.231388
10322	SMYD5	-1.171	0.0227117	0.171649
26586	CKAP2	-1.17092	0.0261446	0.182263
79085	SLC25A23	-1.17088	0.0283384	0.189838
123263	MTFMT	-1.17069	0.038059	0.220556
1075	CTSC	-1.17029	0.0292843	0.193999
9328	GTF3C5	-1.17015	0.0324507	0.203359
55080	TAPBPL	-1.16952	0.0386807	0.222077
7453	WARS	-1.1695	0.0317397	0.201976
55745	AP5M1	-1.1695	0.0352958	0.212433
4171	MCM2	-1.16949	0.0332226	0.205786
2771	GNAI2	-1.16937	0.0307829	0.19903
138050	HGSNAT	-1.16936	0.022483	0.171338
91039	DPP9	-1.16921	0.0350726	0.211843
29954	POMT2	-1.16898	0.0322192	0.203075
122809	SOCS4	-1.16897	0.0475423	0.244534
2041	EPHA1	-1.16873	0.0473917	0.244205
219743	TYSND1	-1.16872	0.0308796	0.199277
9527	GOSR1	-1.16845	0.0400262	0.225416
6427	SRSF2	-1.16841	0.0228055	0.17183
54554	WDR5B	-1.16838	0.0342876	0.209217
3385	ICAM3	-1.16832	0.0360399	0.214791
79607	FAM118B	-1.1682	0.0363419	0.215584
23510	KCTD2	-1.16801	0.0357039	0.213627
23636	NUP62	-1.16797	0.0387639	0.222261
93100	NAPRT1	-1.16781	0.0256265	0.180374
90121	TSR2	-1.16769	0.0472417	0.243687
326625	MMAB	-1.16769	0.0222529	0.170349
9289	GPR56	-1.16767	0.0248491	0.178754
339201	ASB16-AS1	-1.16757	0.0348563	0.211119
91647	ATPAF2	-1.16747	0.0315404	0.201552
142	PARP1	-1.16697	0.0420834	0.231172
8881	CDC16	-1.16682	0.0298462	0.195753
25839	COG4	-1.16682	0.0302409	0.197256
57407	NMRAL1	-1.16652	0.0263036	0.182749
93621	MRFAP1	-1.16639	0.0447493	0.237032
10494	STK25	-1.1661	0.0279433	0.188665
27333	GOLIM4	-1.1658	0.0387703	0.222261
6821	SUOX	-1.16559	0.0373993	0.218522
26128	KIAA1279	-1.16559	0.0307345	0.19903
7334	UBE2N	-1.16552	0.0375078	0.218712
55611	OTUB1	-1.16545	0.0262129	0.182482
9380	GRHPR	-1.16539	0.0239597	0.175275
86	ACTL6A	-1.16538	0.0429764	0.232865
150368	FAM109B	-1.16509	0.029844	0.195753
55687	TRMU	-1.16502	0.0404811	0.226827
79902	NUP85	-1.16498	0.044541	0.236628
10574	CCT7	-1.16497	0.0288511	0.192267
60493	FASTKD5	-1.16483	0.0298991	0.195964
100132341	CLUHP3	-1.1646	0.0257189	0.180558
7862	BRPF1	-1.16446	0.0377947	0.219671
5631	PRPS1	-1.16444	0.04867	0.24794
2584	GALK1	-1.16443	0.0307672	0.19903
23649	POLA2	-1.16425	0.0332591	0.205853
9675	TTI1	-1.164	0.0289328	0.192381
64975	MRPL41	-1.16396	0.0357785	0.213944
55775	TDP1	-1.16357	0.0396188	0.224454
10073	SNUPN	-1.16348	0.0497574	0.250281
388796	SNHG17	-1.16348	0.0322848	0.203209
51021	MRPS16	-1.16315	0.0252126	0.179085
94097	SFXN5	-1.16308	0.0348863	0.211171
54872	PIGG	-1.16304	0.0468923	0.242935
64708	COPS7B	-1.16301	0.0252148	0.179085
136895	C7orf31	-1.16293	0.0386064	0.221786
138199	C9orf41	-1.16283	0.0385979	0.221786
79171	RBM42	-1.16274	0.0280337	0.188902
5361	PLXNA1	-1.16271	0.0285038	0.190729
1416	CRYBB2P1	-1.16257	0.0278064	0.188375
51507	RTFDC1	-1.16252	0.0439398	0.235042
317772	HIST2H2AB	-1.16206	0.0460205	0.240662
57215	THAP11	-1.16181	0.0463583	0.241915
27132	CPNE7	-1.1616	0.0297697	0.195637
7079	TIMP4	-1.1615	0.039743	0.224895
3268	AGFG2	-1.16126	0.0339796	0.208672
55695	NSUN5	-1.161	0.0361189	0.215131
55627	SMPD4	-1.16083	0.0369517	0.217724
1063	CENPF	-1.16076	0.0491323	0.248495
126969	SLC44A3	-1.16055	0.0323387	0.203209
10914	PAPOLA	-1.16052	0.0437209	0.23447
51020	HDDC2	-1.16046	0.0421847	0.231262
10999	SLC27A4	-1.16015	0.0371137	0.218153
23658	LSM5	-1.16005	0.040698	0.227309
140707	BRI3BP	-1.15977	0.0280737	0.188902
23400	ATP13A2	-1.15964	0.0329687	0.205065
54802	TRIT1	-1.1595	0.0473851	0.244205
10483	SEC23B	-1.15943	0.029295	0.194004
23070	CMTR1	-1.15925	0.0377443	0.219442
8694	DGAT1	-1.15925	0.0422962	0.231388
1798	DPAGT1	-1.15899	0.0317247	0.201976
23557	SNAPIN	-1.15877	0.0300326	0.196774
8480	RAE1	-1.15856	0.0388415	0.222316
65265	C8orf33	-1.15854	0.0324212	0.203359
5930	RBBP6	-1.15824	0.0311583	0.199925
81928	CABLES2	-1.15811	0.0461953	0.241448
5681	PSKH1	-1.15793	0.0400193	0.225416
150290	DUSP18	-1.15783	0.0413961	0.228927
2962	GTF2F1	-1.1575	0.0316684	0.201976
8908	GYG2	-1.15725	0.0373391	0.218522
27434	POLM	-1.15709	0.0388475	0.222316
84240	ZCCHC9	-1.15695	0.033909	0.208455
3163	HMOX2	-1.15681	0.0399996	0.225416
10371	SEMA3A	-1.15659	0.0441442	0.235663
64943	NT5DC2	-1.15635	0.0379618	0.220382
399979	SNX19	-1.15622	0.0373125	0.218522
25813	SAMM50	-1.15603	0.0469234	0.242999
8841	HDAC3	-1.15596	0.0445992	0.236873
57474	ZNF490	-1.15586	0.0332769	0.205853
196410	METTL7B	-1.15571	0.0302793	0.197256
55706	NDC1	-1.15561	0.046001	0.240624
23248	RPRD2	-1.15523	0.0323244	0.203209
8405	SPOP	-1.15488	0.0319338	0.2021
8872	CDC123	-1.15475	0.0369244	0.217693
124245	ZC3H18	-1.15422	0.0372232	0.21841
53616	ADAM22	-1.15417	0.0456688	0.239713
253558	LCLAT1	-1.15398	0.0328956	0.20491
9904	RBM19	-1.15381	0.0341778	0.208861
10856	RUVBL2	-1.15352	0.0467166	0.242601
39	ACAT2	-1.15328	0.0447267	0.237023
3981	LIG4	-1.15325	0.0441201	0.235623
9555	H2AFY	-1.15318	0.0447659	0.237056
79073	TMEM109	-1.15301	0.0424523	0.231649
5433	POLR2D	-1.15287	0.0412467	0.228485
64763	ZNF574	-1.1528	0.0468424	0.242834
79882	ZC3H14	-1.15217	0.0452715	0.238325
10430	TMEM147	-1.15199	0.0335345	0.206798
9275	BCL7B	-1.15197	0.043418	0.233876
57541	ZNF398	-1.15189	0.0447104	0.237023
5566	PRKACA	-1.15168	0.0428643	0.232729
283871	PGP	-1.15151	0.0450842	0.237784
10295	BCKDK	-1.1515	0.0429823	0.232865
85013	TMEM128	-1.1515	0.044458	0.236442
5226	PGD	-1.15141	0.0421358	0.231262
81542	TMX1	-1.15116	0.0393367	0.223687
11285	B4GALT7	-1.1507	0.0490157	0.248475
55596	ZCCHC8	-1.15056	0.0481246	0.246254
55749	CCAR1	-1.15056	0.0361445	0.215154
6832	SUPV3L1	-1.14997	0.0429473	0.232865
9532	BAG2	-1.14949	0.0358812	0.214233
3835	KIF22	-1.14944	0.0467659	0.24267
8314	BAP1	-1.14923	0.0374217	0.218522
27301	APEX2	-1.1491	0.0388135	0.222316
26517	TIMM13	-1.14833	0.0454438	0.239041
1819	DRG2	-1.14792	0.0355157	0.21299
2629	GBA	-1.14763	0.0416854	0.229719
5917	RARS	-1.14762	0.0384905	0.221522
126789	PUSL1	-1.1475	0.0468989	0.242935
23189	KANK1	-1.14733	0.036205	0.215286
2048	EPHB2	-1.14715	0.0414667	0.229144
25847	ANAPC13	-1.14695	0.0444537	0.236442
11136	SLC7A9	-1.14681	0.048313	0.246631
79796	ALG9	-1.1464	0.0467282	0.242601
4719	NDUFS1	-1.14634	0.0441075	0.235623
8883	NAE1	-1.14576	0.044109	0.235623
51300	TIMMDC1	-1.14514	0.0424272	0.231611
84945	ABHD13	-1.14493	0.0490864	0.248475
254359	ZDHHC24	-1.14464	0.0498288	0.25035
10328	EMC8	-1.14406	0.0408393	0.227635
65057	ACD	-1.14356	0.0439051	0.235023
114971	PTPMT1	-1.14333	0.0426376	0.231954
392	ARHGAP1	-1.14327	0.0406749	0.227297
114804	RNF157	-1.1431	0.0466546	0.242562
10741	RBBP9	-1.14305	0.0456155	0.23956
9391	CIAO1	-1.14267	0.0447356	0.237023
57003	CCDC47	-1.14266	0.0448388	0.237187
955	ENTPD6	-1.14265	0.0481267	0.246254
1557	CYP2C19	-1.14257	0.0482945	0.246631
29	ABR	-1.14204	0.0436182	0.234314
55337	C19orf66	-1.14189	0.0409558	0.227957
2050	EPHB4	-1.14023	0.0457212	0.239796
81502	HM13	-1.13971	0.0437929	0.234659
64122	FN3K	-1.13962	0.0469863	0.243165
9989	PPP4R1	-1.13853	0.0456972	0.239734
55152	DALRD3	-1.1373	0.0486335	0.247818
7327	UBE2G2	-1.1371	0.047309	0.24397
11112	HIBADH	1.13478	0.0491047	0.248475
79877	DCAKD	1.13605	0.0479678	0.245968
4758	NEU1	1.13716	0.0456657	0.239713
1832	DSP	1.13863	0.0478413	0.245547
6892	TAPBP	1.14068	0.0491021	0.248475
64746	ACBD3	1.14143	0.0422028	0.231262
23543	RBFOX2	1.14158	0.0454774	0.239072
6670	SP3	1.14175	0.0469717	0.243165
3714	JAG2	1.14273	0.0421647	0.231262
10765	KDM5B	1.14297	0.0425931	0.231839
4645	MYO5B	1.14333	0.0493342	0.249072
6249	CLIP1	1.14333	0.0492974	0.249013
50854	C6orf48	1.14335	0.0491152	0.248475
3297	HSF1	1.14345	0.0493654	0.249084
29785	CYP2S1	1.14405	0.0427585	0.232419
55715	DOK4	1.14408	0.039089	0.222985
22949	PTGR1	1.14413	0.0481426	0.246272
5145	PDE6A	1.1443	0.0424337	0.231611
200765	TIGD1	1.14488	0.0482412	0.246631
59272	ACE2	1.14516	0.0480472	0.246197
56900	TMEM167B	1.14635	0.0445353	0.236628
54812	AFTPH	1.14689	0.0450124	0.237595
80856	KIAA1715	1.14714	0.049018	0.248475
5580	PRKCD	1.14787	0.0402166	0.22576
5064	PALM	1.14835	0.0490996	0.248475
2081	ERN1	1.149	0.0424052	0.231584
57761	TRIB3	1.14933	0.0495243	0.24952
2686	GGT7	1.14936	0.0464711	0.242119
2182	ACSL4	1.14979	0.0425179	0.231651
3481	IGF2	1.14998	0.0479709	0.245968
10493	VAT1	1.15005	0.0398261	0.225059
1822	ATN1	1.15026	0.0414703	0.229144
54504	CPVL	1.15044	0.0395913	0.224454
140609	NEK7	1.15065	0.0488933	0.248475
25987	TSKU	1.15076	0.0499011	0.250458
2589	GALNT1	1.151	0.0445001	0.236538
5915	RARB	1.15113	0.0405726	0.226983
9531	BAG3	1.15148	0.0472083	0.243687
51703	ACSL5	1.15149	0.0346439	0.210223
1381	CRABP1	1.15232	0.0393798	0.223739
79817	MOB3B	1.1525	0.0374918	0.218712
160760	PPTC7	1.15281	0.042535	0.231651
7871	SLMAP	1.15293	0.0388199	0.222316
8613	PPAP2B	1.15372	0.0448274	0.237187
3029	HAGH	1.15382	0.0318914	0.2021
55331	ACER3	1.15388	0.0318099	0.2021
81932	HDHD3	1.15391	0.0444689	0.236442
5629	PROX1	1.15414	0.0486058	0.247804
57402	S100A14	1.15443	0.0319196	0.2021
80201	HKDC1	1.15488	0.0429754	0.232865
54834	GDAP2	1.15496	0.0472257	0.243687
10048	RANBP9	1.15587	0.0333496	0.206109
5921	RASA1	1.15587	0.0395859	0.224454
23365	ARHGEF12	1.15627	0.039292	0.223687
23451	SF3B1	1.15632	0.0385553	0.221673
5269	SERPINB6	1.15644	0.0323225	0.203209
3156	HMGCR	1.15648	0.0295063	0.194847
5291	PIK3CB	1.15651	0.0329818	0.205065
80010	RMI1	1.15653	0.0297164	0.195516
51545	ZNF581	1.15708	0.0371243	0.218153
440026	TMEM41B	1.15723	0.0325061	0.203447
150094	SIK1	1.1577	0.0416799	0.229719
221749	PXDC1	1.15797	0.0403873	0.226461
23597	ACOT9	1.158	0.0467236	0.242601
7113	TMPRSS2	1.15839	0.0419196	0.230567
51043	ZBTB7B	1.15878	0.0330103	0.205065
9843	HEPH	1.15899	0.0330363	0.205092
2013	EMP2	1.15926	0.0416664	0.229719
83737	ITCH	1.15936	0.0381795	0.220845
9516	LITAF	1.15936	0.0302412	0.197256
23129	PLXND1	1.15942	0.0318667	0.2021
11252	PACSIN2	1.15947	0.0434127	0.233876
123688	HYKK	1.15948	0.0335626	0.206842
63035	BCORL1	1.15963	0.044934	0.237373
284996	RNF149	1.16003	0.0400745	0.225541
677829	SNORA49	1.16009	0.0397881	0.225053
27000	DNAJC2	1.16102	0.0498848	0.250458
49854	ZBTB21	1.16104	0.0454838	0.239072
406	ARNTL	1.16177	0.0423649	0.231431
3572	IL6ST	1.16196	0.0384953	0.221522
6469	SHH	1.16294	0.0282302	0.189499
652965	SNORA48	1.16295	0.0482868	0.246631
57599	WDR48	1.16298	0.0288065	0.192267
26509	MYOF	1.16316	0.0322798	0.203209
56034	PDGFC	1.16322	0.0340581	0.208672
80830	APOL6	1.16323	0.0307559	0.19903
83452	RAB33B	1.16351	0.0478515	0.245547
51752	ERAP1	1.16364	0.0425273	0.231651
11188	NISCH	1.16384	0.0334703	0.206596
55893	ZNF395	1.16416	0.0430327	0.23301
167227	DCP2	1.16423	0.0268188	0.184872
84418	CYSTM1	1.16466	0.0298357	0.195753
1515	CTSV	1.16475	0.0355218	0.21299
9334	B4GALT5	1.1648	0.0424755	0.231651
56913	C1GALT1	1.16531	0.0406149	0.227114
20	ABCA2	1.16536	0.0490799	0.248475
9415	FADS2	1.16581	0.0306885	0.198956
246175	CNOT6L	1.16596	0.044908	0.237362
6453	ITSN1	1.16606	0.0288669	0.192267
1087	CEACAM7	1.16621	0.027282	0.186306
22863	ATG14	1.16624	0.0248311	0.178754
54498	SMOX	1.16638	0.0413637	0.228812
23589	CARHSP1	1.16643	0.0302962	0.197256
7066	THPO	1.16676	0.0317509	0.201976
286256	LCN12	1.16696	0.037683	0.219344
11179	ZNF277	1.16698	0.0278805	0.188564
22887	FOXJ3	1.16713	0.0370869	0.218064
51510	CHMP5	1.1675	0.0393316	0.223687
25949	SYF2	1.16756	0.0423515	0.231431
3612	IMPA1	1.16761	0.0428584	0.232729
598	BCL2L1	1.16769	0.024914	0.178754
9788	MTSS1	1.16769	0.0359231	0.214353
3675	ITGA3	1.1677	0.0388358	0.222316
673	BRAF	1.16854	0.025726	0.180558
25798	BRI3	1.16855	0.0250284	0.178781
79695	GALNT12	1.16856	0.041597	0.229459
1184	CLCN5	1.16858	0.02574	0.180592
6714	SRC	1.16866	0.0447071	0.237023
768	CA9	1.16874	0.0284118	0.1902
60485	SAV1	1.16884	0.0280283	0.188902
3840	KPNA4	1.1689	0.0401259	0.225637
6801	STRN	1.16917	0.0330729	0.205171
221178	SPATA13	1.16924	0.0310279	0.199496
27090	ST6GALNAC4	1.16926	0.0272576	0.186236
643246	MAP1LC3B2	1.16947	0.0320483	0.202251
950	SCARB2	1.16952	0.0280913	0.188953
9245	GCNT3	1.16973	0.026575	0.183705
22838	RNF44	1.16981	0.0309941	0.199454
10762	NUP50	1.16998	0.042343	0.231431
3382	ICA1	1.17018	0.0309983	0.199454
55007	FAM118A	1.17038	0.0418025	0.230093
3912	LAMB1	1.17041	0.0289085	0.192349
7163	TPD52	1.17055	0.0448379	0.237187
155435	RBM33	1.17094	0.0464187	0.242038
9943	OXSR1	1.17094	0.0249025	0.178754
8139	GAN	1.17095	0.0222582	0.170349
8491	MAP4K3	1.17106	0.0222423	0.170349
80824	DUSP16	1.17163	0.0255075	0.180309
282809	POC1B	1.17169	0.0346445	0.210223
163486	DENND1B	1.17175	0.0474561	0.244289
7750	ZMYM2	1.17184	0.0227679	0.171783
7035	TFPI	1.17189	0.0391002	0.222985
7405	UVRAG	1.1719	0.0337476	0.207722
64423	INF2	1.17195	0.0279374	0.188665
89122	TRIM4	1.17212	0.0235681	0.174221
1486	CTBS	1.17226	0.0330582	0.205144
83931	STK40	1.17243	0.0220673	0.170012
94122	SYTL5	1.1726	0.0372192	0.21841
284099	C17orf78	1.17275	0.0473902	0.244205
88455	ANKRD13A	1.173	0.0226022	0.171412
6505	SLC1A1	1.17322	0.031866	0.2021
26118	WSB1	1.17338	0.0195618	0.16096
6483	ST3GAL2	1.17346	0.046443	0.242101
10367	MICU1	1.17351	0.021313	0.167577
9772	KIAA0195	1.17391	0.0312354	0.200132
1051	CEBPB	1.17398	0.0355986	0.213191
57153	SLC44A2	1.17421	0.024174	0.175922
2909	ARHGAP35	1.17427	0.0217063	0.168613
2316	FLNA	1.17429	0.0280743	0.188902
51091	SEPSECS	1.17433	0.0388197	0.222316
1577	CYP3A5	1.17436	0.0256002	0.180317
9522	SCAMP1	1.17445	0.0248477	0.178754
6518	SLC2A5	1.17448	0.0340531	0.208672
57018	CCNL1	1.17456	0.0363224	0.215562
57551	TAOK1	1.17481	0.0389813	0.222694
634	CEACAM1	1.17512	0.0262123	0.182482
5885	RAD21	1.17514	0.0298942	0.195964
23102	TBC1D2B	1.17524	0.0250815	0.178836
6093	ROCK1	1.17531	0.0245235	0.177489
54664	TMEM106B	1.17543	0.025073	0.178836
9910	RABGAP1L	1.17553	0.0319293	0.2021
3685	ITGAV	1.17592	0.03495	0.211491
51455	REV1	1.17601	0.0393194	0.223687
11273	ATXN2L	1.17606	0.0233089	0.173149
55450	CAMK2N1	1.17615	0.0376683	0.219324
23352	UBR4	1.17627	0.0487165	0.248049
4199	ME1	1.17631	0.0328916	0.20491
8826	IQGAP1	1.17681	0.0470659	0.243289
54825	CDHR2	1.17691	0.018672	0.157516
9693	RAPGEF2	1.17692	0.0193753	0.160228
222484	LNX2	1.17731	0.0429239	0.232865
55534	MAML3	1.17739	0.0374137	0.218522
6477	SIAH1	1.1774	0.0303832	0.197656
1017	CDK2	1.17752	0.0218651	0.169246
51569	UFM1	1.17776	0.0249177	0.178754
55754	TMEM30A	1.178	0.0367845	0.217063
382	ARF6	1.17819	0.0483016	0.246631
79982	DNAJB14	1.17841	0.0483608	0.246812
79685	SAP30L	1.17842	0.0402037	0.225752
11156	PTP4A3	1.17876	0.0190512	0.159015
22930	RAB3GAP1	1.17883	0.0439445	0.235042
80781	COL18A1	1.17894	0.0425294	0.231651
93622	LOC93622	1.17895	0.0181004	0.155695
78991	PCYOX1L	1.17909	0.0426998	0.232228
5066	PAM	1.17931	0.0184907	0.157067
6653	SORL1	1.17941	0.038461	0.221522
2035	EPB41	1.17945	0.0186263	0.157393
1198	CLK3	1.17984	0.032403	0.203359
10397	NDRG1	1.18005	0.0298444	0.195753
3422	IDI1	1.18015	0.0230486	0.172567
3964	LGALS8	1.18016	0.0333226	0.206066
780	DDR1	1.18026	0.0236446	0.174252
80219	COQ10B	1.1805	0.0164407	0.15011
23131	GPATCH8	1.18052	0.0492217	0.248758
64398	MPP5	1.18058	0.0333323	0.206066
9489	PGS1	1.18087	0.0338735	0.208428
1997	ELF1	1.18101	0.0357953	0.21395
204851	HIPK1	1.18113	0.0289557	0.192469
163882	CNST	1.18181	0.0352845	0.212433
57209	ZNF248	1.1819	0.021623	0.168297
7525	YES1	1.18214	0.0225581	0.171412
1889	ECE1	1.18226	0.0181275	0.155695
114883	OSBPL9	1.18287	0.0263451	0.18288
151525	WDSUB1	1.18294	0.0256489	0.180418
55041	PLEKHB2	1.18308	0.0180442	0.155617
4651	MYO10	1.18314	0.0324992	0.203447
9695	EDEM1	1.18329	0.0184991	0.157067
81617	CAB39L	1.18333	0.0199181	0.162872
5792	PTPRF	1.18334	0.02517	0.179014
378938	MALAT1	1.18344	0.0166911	0.150809
9918	NCAPD2	1.18358	0.0354353	0.212764
401152	C4orf3	1.18389	0.0447896	0.237118
64282	PAPD5	1.18425	0.029765	0.195637
26986	PABPC1	1.18432	0.0265621	0.183705
55346	TCP11L1	1.18433	0.0320043	0.202211
5357	PLS1	1.18436	0.01618	0.149409
727	C5	1.1844	0.0340511	0.208672
11065	UBE2C	1.18442	0.0325267	0.203453
23312	DMXL2	1.18445	0.0467144	0.242601
55300	PI4K2B	1.18453	0.0260177	0.1817
9425	CDYL	1.18471	0.0193479	0.160228
9367	RAB9A	1.18483	0.0186432	0.15741
4124	MAN2A1	1.18498	0.0195916	0.161071
80351	TNKS2	1.18501	0.021237	0.167475
64710	NUCKS1	1.18521	0.0231694	0.172735
4594	MUT	1.18556	0.0189066	0.158336
8727	CTNNAL1	1.1857	0.0316502	0.201976
9055	PRC1	1.18575	0.0202544	0.163979
1363	CPE	1.18598	0.0325463	0.203453
79101	TAF1D	1.18605	0.041757	0.229955
9980	DOPEY2	1.1861	0.0202957	0.164091
896	CCND3	1.18631	0.0159823	0.148628
126731	CCSAP	1.18634	0.0415653	0.229375
5412	UBL3	1.18645	0.0227246	0.171649
115004	MB21D1	1.18647	0.020394	0.164249
84057	MND1	1.18666	0.046288	0.241797
283383	GPR133	1.18666	0.0401202	0.225637
645212	EIF3J-AS1	1.18677	0.0398633	0.225188
51668	HSPB11	1.18682	0.0241769	0.175922
100033416	SNORD116-4	1.18704	0.0387211	0.222168
4287	ATXN3	1.18719	0.026267	0.182665
444	ASPH	1.18728	0.0211049	0.16681
3241	HPCAL1	1.18732	0.023545	0.17418
9513	FXR2	1.18732	0.0355622	0.213168
6782	HSPA13	1.18735	0.0244436	0.177106
93432	LOC93432	1.18746	0.0370724	0.218043
4212	MEIS2	1.18762	0.0204197	0.164249
375449	MAST4	1.18765	0.0178541	0.154859
9885	OSBPL2	1.1878	0.0214784	0.167861
54820	NDE1	1.18818	0.0401132	0.225637
5868	RAB5A	1.18855	0.0189117	0.158336
1969	EPHA2	1.18865	0.04904	0.248475
114785	MBD6	1.18868	0.0275288	0.187278
23230	VPS13A	1.18898	0.0452474	0.238262
1001	CDH3	1.18899	0.0149547	0.143909
55048	VPS37C	1.18908	0.0476854	0.245014
4779	NFE2L1	1.18929	0.0319573	0.2021
30061	SLC40A1	1.1894	0.0135755	0.138513
6654	SOS1	1.1899	0.0173766	0.153623
7408	VASP	1.18992	0.0238203	0.174656
2744	GLS	1.18992	0.0240021	0.17552
54542	RC3H2	1.19013	0.0212797	0.167565
57648	KIAA1522	1.19022	0.0330899	0.205212
677769	SCARNA17	1.19029	0.0355813	0.213172
57655	GRAMD1A	1.19035	0.0199784	0.163095
8462	KLF11	1.19039	0.0149752	0.143909
84142	FAM175A	1.19049	0.040894	0.227812
200186	CRTC2	1.19053	0.0250925	0.17885
29094	LGALSL	1.19066	0.020598	0.165077
606500	SNORD68	1.19069	0.0466227	0.24246
23389	MED13L	1.19089	0.0412844	0.22863
2908	NR3C1	1.19109	0.0400294	0.225416
51247	PAIP2	1.19132	0.02731	0.186432
156	ADRBK1	1.19158	0.0208304	0.165995
54899	PXK	1.19158	0.0207081	0.165608
1362	CPD	1.1922	0.015497	0.146534
148423	C1orf52	1.19232	0.0276982	0.187976
93643	TJAP1	1.19278	0.0275567	0.187338
1808	DPYSL2	1.19279	0.0198382	0.162489
2261	FGFR3	1.19286	0.0182513	0.156065
148156	ZNF558	1.1931	0.0447247	0.237023
9360	PPIG	1.19316	0.0319561	0.2021
79699	ZYG11B	1.19334	0.0489366	0.248475
5797	PTPRM	1.19354	0.0298087	0.195753
10276	NET1	1.19356	0.0222569	0.170349
3845	KRAS	1.19363	0.0411657	0.228399
443	ASPA	1.19372	0.0443376	0.236255
1725	DHPS	1.19374	0.0250065	0.178754
6596	HLTF	1.19381	0.0457705	0.239927
84706	GPT2	1.19384	0.0381815	0.220845
9931	HELZ	1.19385	0.0302868	0.197256
23607	CD2AP	1.19396	0.0146156	0.142155
6713	SQLE	1.19397	0.0191108	0.159311
10444	ZER1	1.19404	0.0142656	0.141186
1066	CES1	1.19429	0.0214413	0.167756
121227	LRIG3	1.19436	0.0210095	0.166748
6645	SNTB2	1.19442	0.0228597	0.172015
329	BIRC2	1.19458	0.0126499	0.134393
5270	SERPINE2	1.19472	0.0234829	0.173928
23657	SLC7A11	1.19479	0.0158147	0.147907
5214	PFKP	1.19483	0.0146404	0.142155
11169	WDHD1	1.19512	0.023323	0.173188
29966	STRN3	1.19576	0.0262669	0.182665
90809	TMEM55B	1.19587	0.026731	0.184395
8411	EEA1	1.19605	0.0171099	0.152229
54880	BCOR	1.19625	0.0234778	0.173928
7003	TEAD1	1.19626	0.0132005	0.136829
4643	MYO1E	1.19638	0.0142213	0.14115
51765	MST4	1.19666	0.011992	0.131341
55914	ERBB2IP	1.19691	0.0155262	0.146669
7718	ZNF165	1.19711	0.0149225	0.143721
64224	HERPUD2	1.19733	0.0167801	0.151216
55030	FBXO34	1.19745	0.0289866	0.192563
79602	ADIPOR2	1.19759	0.0325571	0.203453
10826	FAXDC2	1.19808	0.0185215	0.15715
8445	DYRK2	1.19811	0.032977	0.205065
56957	OTUD7B	1.19833	0.0394695	0.22399
64167	ERAP2	1.19843	0.0146363	0.142155
5864	RAB3A	1.19859	0.0204052	0.164249
51176	LEF1	1.19894	0.0199062	0.162843
114882	OSBPL8	1.19906	0.0324695	0.203412
2729	GCLC	1.19919	0.016126	0.149393
10299	MARCH6	1.19961	0.038693	0.222077
5338	PLD2	1.19979	0.0141392	0.140863
54708	MARCH5	1.19981	0.0151593	0.145121
5238	PGM3	1.20022	0.0168836	0.151302
53827	FXYD5	1.20067	0.0157451	0.147853
154141	MBOAT1	1.2007	0.0106696	0.124114
6507	SLC1A3	1.20074	0.0198588	0.162552
10848	PPP1R13L	1.20084	0.0153739	0.146141
162966	ZNF600	1.20086	0.012151	0.132174
1291	COL6A1	1.2009	0.0318615	0.2021
55788	LMBRD1	1.20103	0.0251282	0.17891
8609	KLF7	1.20106	0.0409541	0.227957
6307	MSMO1	1.20107	0.0161477	0.149393
51366	UBR5	1.20123	0.0429118	0.232865
23151	GRAMD4	1.20132	0.0450462	0.23771
9223	MAGI1	1.20133	0.0246127	0.177828
340252	ZNF680	1.20159	0.0143155	0.141186
2317	FLNB	1.20161	0.0175788	0.153961
1163	CKS1B	1.20161	0.0413359	0.228808
171546	SPTSSA	1.20166	0.0362489	0.215304
55608	ANKRD10	1.20176	0.0303877	0.197656
50618	ITSN2	1.20207	0.0330143	0.205065
1456	CSNK1G3	1.20225	0.0136784	0.13857
3680	ITGA9	1.20226	0.0359073	0.214324
4938	OAS1	1.20226	0.0150839	0.14464
6135	RPL11	1.20248	0.0176919	0.154494
51747	LUC7L3	1.20253	0.0319656	0.2021
5352	PLOD2	1.20269	0.0170256	0.151829
11138	TBC1D8	1.20277	0.0421819	0.231262
56888	KCMF1	1.20284	0.0158033	0.147907
10864	SLC22A7	1.20312	0.0191314	0.1594
7280	TUBB2A	1.20326	0.0168966	0.151302
8925	HERC1	1.2033	0.0207722	0.165935
9648	GCC2	1.20338	0.0110619	0.12587
23259	DDHD2	1.20366	0.0119836	0.131341
2040	STOM	1.20391	0.0209664	0.166607
55773	TBC1D23	1.20404	0.0139407	0.139939
27309	ZNF330	1.20408	0.0248491	0.178754
162632	USP32P1	1.20419	0.0405619	0.226983
5565	PRKAB2	1.20421	0.0124767	0.133684
163049	ZNF791	1.20434	0.0230907	0.172567
157285	SGK223	1.20442	0.0106539	0.124114
3914	LAMB3	1.20444	0.011173	0.126523
10106	CTDSP2	1.20455	0.0357744	0.213944
2262	GPC5	1.20497	0.0175023	0.153961
5339	PLEC	1.2051	0.0249296	0.178754
647024	C6orf132	1.20519	0.0163346	0.15009
2673	GFPT1	1.20528	0.00971922	0.118647
4077	NBR1	1.2053	0.0206988	0.165608
2585	GALK2	1.20536	0.0130812	0.136598
10735	STAG2	1.20537	0.0193191	0.160228
2055	CLN8	1.20543	0.020157	0.163537
1399	CRKL	1.20569	0.0164528	0.15011
160518	DENND5B	1.20593	0.018262	0.156065
55435	AP1AR	1.20596	0.0223483	0.170716
7417	VDAC2	1.20615	0.0268301	0.184885
2065	ERBB3	1.20621	0.015613	0.147087
221078	NSUN6	1.20624	0.0382399	0.220955
10758	TRAF3IP2	1.20662	0.0269575	0.18535
29068	ZBTB44	1.20663	0.0373943	0.218522
7869	SEMA3B	1.2068	0.0109652	0.125564
51780	KDM3B	1.20691	0.0493478	0.249076
4289	MKLN1	1.20701	0.030267	0.197256
3148	HMGB2	1.20702	0.0179413	0.155208
253980	KCTD13	1.20737	0.0138618	0.139432
1326	MAP3K8	1.20744	0.0147005	0.142415
80110	ZNF614	1.20764	0.0454	0.238874
23677	SH3BP4	1.2077	0.0211103	0.16681
80323	CCDC68	1.20796	0.0232172	0.172735
6788	STK3	1.20796	0.0296154	0.195195
204962	SLC44A5	1.20808	0.0120915	0.13185
100506730	LOC100506730	1.2082	0.0494293	0.249296
10420	TESK2	1.20835	0.0220377	0.169915
8175	SF3A2	1.20866	0.0100244	0.120434
8863	PER3	1.20869	0.0157534	0.147853
10068	IL18BP	1.20898	0.0134344	0.137804
65251	ZNF649	1.20906	0.0166353	0.150646
4015	LOX	1.20914	0.0103639	0.122751
23236	PLCB1	1.20949	0.0103739	0.122762
157697	ERICH1	1.20983	0.0481914	0.246457
23347	SMCHD1	1.21031	0.0170026	0.151829
3720	JARID2	1.21032	0.0294315	0.194653
51582	AZIN1	1.21034	0.0108874	0.125231
1827	RCAN1	1.21036	0.0125026	0.133816
55074	OXR1	1.21052	0.0401722	0.225709
5372	PMM1	1.21055	0.0131733	0.136829
65059	RAPH1	1.21059	0.0467079	0.242601
30834	ZNRD1	1.21077	0.0419494	0.230628
9337	CNOT8	1.21079	0.0135151	0.138201
51586	MED15	1.21085	0.0154391	0.146337
26773	SNORD4A	1.21093	0.0430575	0.23308
22936	ELL2	1.211	0.0105771	0.123681
440	ASNS	1.21137	0.0260882	0.182063
6626	SNRPA	1.21141	0.017728	0.154494
6568	SLC17A1	1.21174	0.0210236	0.166793
3880	KRT19	1.21189	0.00851454	0.112224
128338	DRAM2	1.21192	0.0241803	0.175922
92521	SPECC1	1.21193	0.013023	0.136496
79786	KLHL36	1.21199	0.0349925	0.211683
10435	CDC42EP2	1.21218	0.0130773	0.136598
222194	RSBN1L	1.21231	0.0157643	0.147853
3915	LAMC1	1.2124	0.00968635	0.118569
90488	C12orf23	1.21246	0.0217959	0.168976
25937	WWTR1	1.21276	0.0249944	0.178754
80790	CMIP	1.21312	0.0384891	0.221522
5195	PEX14	1.21322	0.0166142	0.150646
3321	IGSF3	1.21329	0.0136773	0.13857
8934	RAB7L1	1.21329	0.00968783	0.118569
5652	PRSS8	1.21334	0.0120385	0.131562
5934	RBL2	1.21336	0.0138467	0.139351
10725	NFAT5	1.21386	0.0255958	0.180317
4008	LMO7	1.21393	0.0115078	0.12898
133308	SLC9B2	1.21394	0.0256511	0.180418
11148	HHLA2	1.214	0.0130538	0.136549
5607	MAP2K5	1.21403	0.0295171	0.194847
360023	ZBTB41	1.21418	0.0353088	0.212433
400986	ANKRD36C	1.21439	0.0265347	0.183684
5743	PTGS2	1.21442	0.0115903	0.129311
4088	SMAD3	1.21444	0.0150096	0.144068
54462	CCSER2	1.21483	0.0225461	0.171412
726	CAPN5	1.21493	0.0168738	0.151302
51100	SH3GLB1	1.21495	0.0295675	0.194958
1408	CRY2	1.21512	0.0213233	0.167577
115677	NOSTRIN	1.2154	0.0140141	0.140462
5872	RAB13	1.21556	0.0212824	0.167565
51203	NUSAP1	1.21577	0.0115763	0.129234
58527	ABRACL	1.21619	0.0358093	0.21395
8864	PER2	1.21632	0.0343923	0.209467
9122	SLC16A4	1.21638	0.0250014	0.178754
163590	TOR1AIP2	1.21656	0.0122545	0.132661
339287	MSL1	1.21704	0.0207146	0.165608
2181	ACSL3	1.21745	0.0095711	0.118362
6624	FSCN1	1.21752	0.023026	0.172567
374354	NHLRC2	1.21767	0.00949808	0.117976
22889	KIAA0907	1.21771	0.0094103	0.117517
23275	POFUT2	1.21799	0.0225964	0.171412
84986	ARHGAP19	1.21802	0.0182037	0.156037
9908	G3BP2	1.21857	0.0431053	0.233142
6429	SRSF4	1.21865	0.026307	0.182749
6375	XCL1	1.21876	0.0477844	0.245395
6154	RPL26	1.21898	0.0348812	0.211171
9126	SMC3	1.219	0.0227151	0.171649
10018	BCL2L11	1.21931	0.0172731	0.153051
9414	TJP2	1.21955	0.0116532	0.129578
4363	ABCC1	1.2196	0.011575	0.129234
9429	ABCG2	1.21977	0.00978647	0.119063
79660	PPP1R3B	1.21985	0.0134253	0.137804
3131	HLF	1.21997	0.0170218	0.151829
27125	AFF4	1.22034	0.02568	0.180492
2555	GABRA2	1.22066	0.00836589	0.111874
5516	PPP2CB	1.22075	0.007443	0.105796
23094	SIPA1L3	1.22085	0.0207977	0.165935
222236	NAPEPLD	1.22099	0.0308677	0.199265
64129	TINAGL1	1.22131	0.0107647	0.124545
6840	SVIL	1.22139	0.0214022	0.167704
201895	SMIM14	1.22146	0.0356933	0.213627
23515	MORC3	1.22151	0.0307772	0.19903
5194	PEX13	1.22157	0.0236546	0.174252
5465	PPARA	1.22167	0.0269438	0.185345
2531	KDSR	1.22172	0.011441	0.128524
26056	RAB11FIP5	1.22181	0.0132297	0.137059
51076	CUTC	1.22234	0.0104058	0.122844
23604	DAPK2	1.22269	0.0188195	0.158086
153830	RNF145	1.22281	0.00861018	0.112865
6523	SLC5A1	1.22288	0.00782826	0.108151
10644	IGF2BP2	1.22339	0.0294325	0.194653
5074	PAWR	1.22403	0.00800738	0.109161
5784	PTPN14	1.22426	0.0345615	0.210043
55872	PBK	1.22442	0.0226835	0.171649
57584	ARHGAP21	1.22466	0.0307908	0.19903
283991	UBALD2	1.22477	0.0136284	0.13857
64359	NXN	1.22479	0.0110362	0.12582
2801	GOLGA2	1.22486	0.0188568	0.158332
593	BCKDHA	1.22494	0.0168797	0.151302
57587	KIAA1430	1.22515	0.0160334	0.148963
5562	PRKAA1	1.22528	0.0271977	0.186001
51068	NMD3	1.2253	0.0173605	0.15355
6237	RRAS	1.22533	0.00787634	0.10832
51195	RAPGEFL1	1.22539	0.0271944	0.186001
221294	NT5DC1	1.22543	0.0230815	0.172567
64922	LRRC19	1.22549	0.0237466	0.174502
10686	CLDN16	1.22569	0.0190951	0.159247
26036	ZNF451	1.22584	0.011259	0.127131
84996	C21orf119	1.22596	0.0125592	0.134131
54532	USP53	1.22618	0.00909836	0.115416
23200	ATP11B	1.22635	0.00768215	0.107401
4297	KMT2A	1.22636	0.0163729	0.15009
9748	SLK	1.22666	0.0111334	0.126365
6175	RPLP0	1.22672	0.031549	0.201552
9388	LIPG	1.22702	0.0183423	0.15641
3476	IGBP1	1.22707	0.0169108	0.151316
26994	RNF11	1.22744	0.018084	0.155695
79730	NSUN7	1.2277	0.044875	0.237251
23119	HIC2	1.22793	0.0162893	0.149857
54602	NDFIP2	1.22815	0.0163848	0.150105
7464	CORO2A	1.22844	0.0164908	0.15011
529	ATP6V1E1	1.22845	0.00996742	0.119944
54014	BRWD1	1.2286	0.0110215	0.12582
8502	PKP4	1.22879	0.0118861	0.130767
397	ARHGDIB	1.22888	0.0308929	0.199297
1829	DSG2	1.22911	0.00651628	0.100462
10260	DENND4A	1.22915	0.0201925	0.163758
57609	DIP2B	1.22934	0.0201276	0.163482
9444	QKI	1.22943	0.00837256	0.111874
4734	NEDD4	1.22947	0.0197158	0.161787
10207	INADL	1.22982	0.0281752	0.189259
7360	UGP2	1.22983	0.0141359	0.140863
55668	GPATCH2L	1.22988	0.00623994	0.0988911
23558	WBP2	1.23012	0.011913	0.130917
50848	F11R	1.23037	0.0071155	0.104054
83439	TCF7L1	1.23052	0.00690959	0.102809
23443	SLC35A3	1.23065	0.0231762	0.172735
54894	RNF43	1.23107	0.00888441	0.114031
338596	ST8SIA6	1.23114	0.0263364	0.18288
2591	GALNT3	1.23115	0.00699586	0.103471
23210	JMJD6	1.2315	0.0221906	0.170349
51719	CAB39	1.23151	0.0101924	0.121784
81565	NDEL1	1.23153	0.00738443	0.105676
23261	CAMTA1	1.23185	0.0206941	0.165608
23186	RCOR1	1.2319	0.00952632	0.11812
55810	FOXJ2	1.23221	0.0494555	0.249365
1500	CTNND1	1.23255	0.0196233	0.161264
3133	HLA-E	1.23276	0.00615355	0.0984402
493	ATP2B4	1.23278	0.0345311	0.209988
10060	ABCC9	1.23298	0.0142281	0.14115
3895	KTN1	1.23307	0.0353752	0.212564
25890	ABI3BP	1.23313	0.00761621	0.106965
6296	ACSM3	1.23328	0.0181063	0.155695
663	BNIP2	1.23344	0.0315354	0.201552
29948	OSGIN1	1.23355	0.0435133	0.234006
84458	LCOR	1.23359	0.0158495	0.148091
3455	IFNAR2	1.23359	0.0245446	0.177512
51271	UBAP1	1.2336	0.0104861	0.123001
2803	GOLGA4	1.23365	0.00677738	0.101629
79631	EFTUD1	1.23375	0.0105875	0.123731
6386	SDCBP	1.23377	0.0146181	0.142155
5641	LGMN	1.23388	0.00663175	0.10085
1182	CLCN3	1.23395	0.0131107	0.136761
253260	RICTOR	1.23402	0.00622972	0.0988911
23637	RABGAP1	1.23409	0.0219978	0.169793
51320	MEX3C	1.23411	0.0106335	0.124102
7402	UTRN	1.23424	0.00870134	0.112966
25994	HIGD1A	1.23472	0.0213349	0.167577
55714	TENM3	1.23485	0.0127975	0.13539
222171	PRR15	1.23487	0.00943923	0.117517
23199	GSE1	1.23508	0.0144518	0.141828
60685	ZFAND3	1.2351	0.0206634	0.165466
257397	TAB3	1.23521	0.00816897	0.110536
9616	RNF7	1.23527	0.0126961	0.134645
6648	SOD2	1.23573	0.0119396	0.131136
23075	SWAP70	1.23577	0.00520404	0.0915356
23353	SUN1	1.23594	0.0403424	0.226273
55119	PRPF38B	1.23651	0.00703274	0.103471
10724	MGEA5	1.2366	0.00842671	0.111988
401548	SNX30	1.23717	0.013758	0.139069
220323	OAF	1.23718	0.0177255	0.154494
83939	EIF2A	1.23719	0.00666242	0.10085
65125	WNK1	1.23734	0.0309846	0.199454
7481	WNT11	1.23758	0.00645725	0.10015
10152	ABI2	1.23775	0.0178135	0.154847
4320	MMP11	1.23779	0.0230422	0.172567
80168	MOGAT2	1.23803	0.0379021	0.220165
54861	SNRK	1.23806	0.00978952	0.119063
25777	SUN2	1.23831	0.00728352	0.105044
6397	SEC14L1	1.23878	0.0105216	0.123106
51566	ARMCX3	1.23879	0.0127673	0.135181
7077	TIMP2	1.23906	0.0187239	0.157618
27314	RAB30	1.23916	0.00646171	0.10015
55082	ARGLU1	1.23952	0.00648216	0.100232
9123	SLC16A3	1.23964	0.0195531	0.160956
1454	CSNK1E	1.23965	0.0080794	0.109776
384	ARG2	1.23973	0.0250419	0.178812
7597	ZBTB25	1.24004	0.0129147	0.13593
283106	CSNK2A3	1.24014	0.00784466	0.108151
23659	PLA2G15	1.24021	0.00830524	0.111538
117583	PARD3B	1.24035	0.0467789	0.24267
166929	SGMS2	1.24035	0.00668261	0.100956
7012	TERC	1.24099	0.00740863	0.105676
2060	EPS15	1.24161	0.00480906	0.0885387
3998	LMAN1	1.24173	0.00533174	0.0926942
7107	GPR137B	1.24186	0.00843528	0.111988
25875	LETMD1	1.24216	0.0104231	0.122901
84451	KIAA1804	1.2423	0.0046811	0.0876423
59338	PLEKHA1	1.24236	0.0104017	0.122844
80232	WDR26	1.2424	0.00868115	0.112966
85026	C9orf37	1.24245	0.00630647	0.0993067
10184	LHFPL2	1.24294	0.00851906	0.112224
9991	PTBP3	1.24301	0.0103884	0.122786
54625	PARP14	1.24316	0.00944188	0.117517
23095	KIF1B	1.2432	0.0194454	0.160606
10285	SMNDC1	1.24328	0.0062377	0.0988911
5621	PRNP	1.24341	0.017303	0.153247
55023	PHIP	1.24347	0.0210816	0.16681
5937	RBMS1	1.24384	0.00549667	0.0938158
51082	POLR1D	1.24389	0.00864081	0.112966
57600	FNIP2	1.24401	0.0235858	0.174221
2632	GBE1	1.24404	0.00693744	0.102991
3652	IPP	1.2441	0.00984073	0.119317
57092	PCNP	1.24431	0.0110308	0.12582
84441	MAML2	1.24474	0.0103433	0.122679
79642	ARSJ	1.24484	0.0467985	0.24267
55728	N4BP2	1.24494	0.00593879	0.0970794
9520	NPEPPS	1.24516	0.0283107	0.189838
23429	RYBP	1.24523	0.0063817	0.0995883
3816	KLK1	1.24546	0.013638	0.13857
83641	FAM107B	1.24585	0.00747059	0.105883
9867	PJA2	1.24587	0.00659541	0.100716
[truncated: 744 more rows]
